# Supplementary material for: Crowding-induced opening of the mechanosensitive Piezo1 channel in silico
Source: Commun Biol. 2021 Jan 19;4:84. doi: 10.1038/s42003-020-01600-1 (PMC7815867; doi:10.1038/s42003-020-01600-1)
Supplement: Supplementary file 5 — Supplementary Data 1 [file 42003_2020_1600_MOESM5_ESM.xlsx]

## Sheet: RMSD backbone
	Frame	Box1-RMSD backbone (Å)			Frame	Box2-RMSD backbone(Å)			Frame	Box3-RMSD backbone(Å)		14583 frames	Time frame=120ps
	1	0			1	0			1	0		1749.96	ns
	2	10.3269			2	11.593			2	11.3607
	3	10.2659			3	11.3657			3	11.6423
	4	10.3977			4	11.1761			4	12.0977
	5	10.5245			5	11.2732			5	11.8495
	6	10.6138			6	10.9024			6	12.1986
	7	10.506			7	10.9616			7	12.3316
	8	10.3931			8	11.2111			8	12.1875
	9	10.4838			9	11.2494			9	12.3472
	10	10.3113			10	11.2647			10	12.2385
	11	10.8724			11	11.1825			11	12.066
	12	11.0298			12	11.3436			12	12.1317
	13	10.8758			13	11.3758			13	12.1448
	14	11.0278			14	11.4271			14	12.2443
	15	10.7901			15	11.4088			15	12.3038
	16	10.8498			16	11.3982			16	12.1773
	17	10.6334			17	11.538			17	12.2153
	18	10.7533			18	11.1661			18	12.0935
	19	10.7539			19	11.4365			19	12.0602
	20	10.7915			20	11.5705			20	12.2014
	21	11.0103			21	11.4974			21	12.1649
	22	11.1998			22	11.75			22	11.9674
	23	11.304			23	11.6998			23	11.8466
	24	11.0439			24	11.9405			24	11.9138
	25	11.0258			25	11.8238			25	11.7524
	26	11.0996			26	11.6353			26	11.6634
	27	11.0735			27	11.5513			27	11.9568
	28	11.1421			28	11.5437			28	11.8099
	29	10.9521			29	11.5492			29	11.7123
	30	10.8292			30	11.5006			30	11.6442
	31	10.9951			31	11.5675			31	11.8126
	32	11.1609			32	11.4388			32	11.7885
	33	11.1355			33	11.797			33	12.0347
	34	11.4461			34	12.1182			34	11.9964
	35	11.3406			35	12.3747			35	11.9081
	36	11.0875			36	12.1942			36	12.2989
	37	11.1222			37	12.2921			37	12.3283
	38	11.1685			38	12.2996			38	12.1721
	39	11.118			39	12.3583			39	12.3521
	40	11.1807			40	12.156			40	12.4535
	41	11.0819			41	12.2125			41	12.2862
	42	11.4935			42	12.4234			42	12.0851
	43	11.4635			43	12.4344			43	12.454
	44	11.3393			44	12.3745			44	12.4442
	45	11.5662			45	12.4344			45	12.4321
	46	11.4427			46	12.5263			46	12.5149
	47	11.534			47	12.7502			47	12.3659
	48	11.6391			48	12.4813			48	12.418
	49	11.7127			49	12.6688			49	12.3691
	50	11.6098			50	12.602			50	12.3821
	51	11.8756			51	12.5323			51	12.5023
	52	11.8325			52	12.3285			52	12.4481
	53	11.76			53	12.4292			53	12.0997
	54	11.9876			54	12.524			54	12.2795
	55	11.8429			55	12.4729			55	12.2827
	56	11.908			56	12.459			56	12.2684
	57	12.1021			57	12.3897			57	12.1501
	58	11.9736			58	12.5043			58	12.1573
	59	11.8797			59	12.1079			59	12.1983
	60	11.9631			60	12.2643			60	12.06
	61	11.7528			61	11.995			61	12.2217
	62	11.8713			62	12.0824			62	12.4275
	63	11.8396			63	12.3255			63	12.1835
	64	11.9935			64	12.0724			64	12.1202
	65	11.7003			65	11.9398			65	12.1725
	66	11.5634			66	11.9762			66	12.3334
	67	11.282			67	12.1517			67	12.6343
	68	11.3618			68	11.9144			68	12.4569
	69	11.5192			69	12.2474			69	12.7148
	70	11.5608			70	12.3862			70	12.7441
	71	11.4816			71	12.383			71	12.6602
	72	11.5204			72	12.4958			72	12.8543
	73	11.645			73	12.2742			73	12.481
	74	11.5174			74	12.3154			74	12.5732
	75	11.304			75	12.4614			75	12.6798
	76	11.6003			76	12.3155			76	12.605
	77	11.4214			77	12.4496			77	12.6505
	78	11.5425			78	12.6226			78	12.6958
	79	11.6263			79	12.5776			79	12.587
	80	11.6406			80	12.6619			80	12.5894
	81	11.6012			81	12.3721			81	12.6834
	82	11.5895			82	12.6638			82	12.6867
	83	11.4602			83	12.9147			83	12.69
	84	11.4015			84	12.9856			84	12.5638
	85	11.359			85	12.8317			85	12.4355
	86	11.4594			86	12.8642			86	12.3211
	87	11.5473			87	12.8709			87	12.3836
	88	11.5893			88	12.7115			88	12.5043
	89	11.4774			89	12.6545			89	12.3342
	90	11.27			90	12.638			90	12.4211
	91	11.3069			91	12.4388			91	12.3902
	92	11.4846			92	12.4996			92	12.3339
	93	11.6604			93	12.6876			93	12.5166
	94	11.3309			94	12.2689			94	12.422
	95	11.4193			95	12.4739			95	12.4212
	96	11.3313			96	12.3999			96	12.7385
	97	11.1893			97	12.4238			97	12.5173
	98	10.8315			98	12.4351			98	12.6208
	99	10.9925			99	12.6442			99	12.4076
	100	10.9001			100	12.3887			100	12.7936
	101	11.1726			101	12.5124			101	12.7293
	102	10.9943			102	12.7129			102	12.5353
	103	11.0465			103	12.7198			103	12.6101
	104	10.9424			104	12.2416			104	12.6855
	105	10.9146			105	12.6121			105	12.5133
	106	11.117			106	12.5639			106	12.6214
	107	11.1857			107	12.0427			107	12.7623
	108	10.9185			108	12.1339			108	12.6675
	109	11.2158			109	12.4858			109	12.5828
	110	11.2166			110	12.4062			110	12.5491
	111	11.2945			111	12.4017			111	12.5684
	112	11.2662			112	12.5342			112	12.4081
	113	11.3473			113	12.2249			113	12.4862
	114	11.3985			114	12.4648			114	12.6948
	115	11.2013			115	12.5413			115	12.944
	116	11.3714			116	12.681			116	12.6946
	117	11.4128			117	12.7225			117	12.5053
	118	11.464			118	12.5175			118	12.4492
	119	11.509			119	12.3037			119	12.2441
	120	11.5859			120	12.1495			120	12.2856
	121	11.4711			121	12.5774			121	12.1664
	122	11.501			122	12.6115			122	12.4815
	123	11.442			123	12.3586			123	12.6017
	124	11.6772			124	12.5553			124	12.7741
	125	11.4977			125	12.0901			125	12.4675
	126	11.7295			126	12.4988			126	12.2172
	127	11.6709			127	12.0686			127	12.1163
	128	11.7931			128	12.3577			128	11.9657
	129	11.8874			129	12.3356			129	11.9294
	130	11.6796			130	12.456			130	11.8558
	131	11.9083			131	12.527			131	11.8592
	132	11.9344			132	12.4009			132	12.0328
	133	11.68			133	12.5555			133	12.0718
	134	11.6357			134	12.5938			134	12.1876
	135	11.48			135	12.4309			135	12.1951
	136	11.5045			136	12.3849			136	12.218
	137	11.7508			137	12.4513			137	12.2194
	138	11.9688			138	12.241			138	12.7323
	139	11.8172			139	12.8685			139	12.4767
	140	11.592			140	12.9105			140	12.5767
	141	11.6516			141	13.0293			141	12.6682
	142	11.4975			142	13.0865			142	12.3906
	143	11.5877			143	12.846			143	12.6671
	144	11.6308			144	12.708			144	12.2174
	145	11.723			145	12.6162			145	12.149
	146	11.8243			146	12.7897			146	12.3281
	147	11.8545			147	12.7032			147	12.1791
	148	11.5811			148	12.4936			148	11.977
	149	11.7623			149	12.5887			149	11.9308
	150	11.7737			150	12.2204			150	12.0582
	151	11.7452			151	12.4654			151	12.318
	152	11.8218			152	12.6286			152	12.0702
	153	11.7888			153	12.6823			153	12.1056
	154	11.6716			154	12.951			154	12.0202
	155	11.939			155	12.8977			155	12.153
	156	11.8538			156	12.688			156	11.9212
	157	11.6823			157	13.0746			157	11.8879
	158	11.8022			158	12.9585			158	12.0015
	159	11.7156			159	13.0931			159	11.7891
	160	11.9056			160	12.8502			160	12.0414
	161	11.987			161	13.1301			161	12.1302
	162	11.8256			162	12.9658			162	12.0656
	163	11.7517			163	12.4561			163	12.3243
	164	11.5049			164	12.5239			164	12.2068
	165	11.6331			165	12.5508			165	12.0591
	166	11.5811			166	12.4065			166	12.1846
	167	11.5599			167	12.5357			167	12.2108
	168	11.4402			168	12.7189			168	12.0877
	169	11.5019			169	12.6027			169	11.9264
	170	11.7531			170	12.5889			170	12.1029
	171	11.794			171	12.6457			171	12.2921
	172	11.3912			172	12.5787			172	12.3286
	173	11.2886			173	12.9204			173	12.2096
	174	11.0622			174	12.8883			174	12.213
	175	11.3134			175	12.989			175	12.0776
	176	11.2514			176	12.6268			176	12.143
	177	11.6565			177	12.9678			177	12.1781
	178	11.7595			178	12.8071			178	12.2753
	179	11.6689			179	12.8802			179	12.2257
	180	11.4456			180	12.768			180	12.131
	181	11.4323			181	12.4215			181	12.263
	182	11.7448			182	12.5095			182	12.2946
	183	11.7613			183	13.1261			183	11.9817
	184	11.7352			184	12.814			184	11.8299
	185	11.5766			185	12.8643			185	12.0289
	186	11.4687			186	12.9609			186	12.2596
	187	11.5294			187	12.8573			187	12.0773
	188	11.5348			188	13.0068			188	12.1079
	189	11.4902			189	13.0522			189	12.2459
	190	11.778			190	13.0081			190	12.0423
	191	12.0903			191	13.0151			191	12.1266
	192	11.892			192	13.0894			192	12.1002
	193	11.8307			193	13.1718			193	12.2019
	194	12.0116			194	13.0377			194	12.1388
	195	11.8793			195	13.3275			195	12.1371
	196	11.6681			196	13.4961			196	12.0778
	197	11.6851			197	13.6807			197	12.3092
	198	11.7198			198	13.4563			198	12.1461
	199	11.7251			199	13.568			199	12.2262
	200	11.7048			200	13.3089			200	12.1431
	201	11.581			201	12.9078			201	11.9747
	202	11.6562			202	13.074			202	12.0684
	203	11.6203			203	12.8574			203	12.375
	204	11.5988			204	13.1248			204	12.2205
	205	11.4121			205	13.0506			205	12.4729
	206	11.2185			206	12.8983			206	12.6257
	207	11.3279			207	12.9153			207	12.5009
	208	11.3421			208	12.9056			208	12.9706
	209	11.4542			209	12.9677			209	13.1111
	210	11.4399			210	12.8253			210	13.4295
	211	11.4068			211	12.588			211	13.2575
	212	11.3004			212	12.6905			212	13.0501
	213	11.417			213	12.6652			213	12.9441
	214	11.3519			214	12.6786			214	12.8623
	215	11.4753			215	12.8721			215	13.0512
	216	11.3833			216	12.5661			216	13.0235
	217	11.4445			217	12.5438			217	12.5508
	218	11.3379			218	12.478			218	12.7629
	219	11.3138			219	12.3768			219	12.8346
	220	11.6891			220	12.6306			220	12.8073
	221	11.5728			221	12.6885			221	12.6677
	222	11.3709			222	12.858			222	12.892
	223	11.6989			223	12.7853			223	12.5321
	224	11.5961			224	12.7815			224	12.8679
	225	11.5886			225	12.6761			225	12.8424
	226	11.5509			226	12.7517			226	12.9551
	227	11.5745			227	12.5389			227	12.8562
	228	11.6081			228	12.8541			228	12.9171
	229	11.7748			229	13.0806			229	12.7225
	230	11.6335			230	12.8267			230	12.9151
	231	11.2952			231	12.7149			231	12.7781
	232	11.4011			232	12.6825			232	12.903
	233	11.4696			233	12.6322			233	12.8282
	234	11.4686			234	12.8654			234	12.6395
	235	11.5881			235	12.5911			235	12.6573
	236	11.8736			236	12.6141			236	12.542
	237	11.7069			237	12.6537			237	12.6017
	238	11.6958			238	12.5822			238	12.5961
	239	11.7875			239	12.6807			239	12.6527
	240	11.7955			240	12.7338			240	12.4204
	241	11.7238			241	12.6706			241	12.5379
	242	11.7504			242	12.5594			242	12.3433
	243	11.8633			243	12.9881			243	12.4791
	244	11.9508			244	12.7207			244	12.4513
	245	11.8342			245	12.3836			245	12.4006
	246	11.6846			246	12.7113			246	12.608
	247	11.4912			247	12.534			247	12.5425
	248	11.5808			248	12.9522			248	12.658
	249	11.3129			249	13.0755			249	12.4402
	250	11.2104			250	12.7285			250	12.6612
	251	11.2516			251	12.7542			251	12.5791
	252	11.1849			252	12.882			252	12.4197
	253	11.2424			253	13.1449			253	12.2611
	254	11.0856			254	13.115			254	12.357
	255	11.399			255	13.2356			255	12.1598
	256	11.3632			256	13.022			256	12.3478
	257	11.4869			257	12.6707			257	12.2348
	258	11.4162			258	12.8803			258	12.348
	259	11.2579			259	13.0999			259	12.4023
	260	11.3189			260	13.0218			260	12.4209
	261	11.3426			261	12.9499			261	12.8472
	262	10.9638			262	12.9338			262	13.0013
	263	11.1686			263	13.107			263	12.8516
	264	11.1055			264	12.9351			264	12.9342
	265	11.545			265	12.8943			265	12.9247
	266	11.496			266	12.8941			266	12.5919
	267	11.471			267	12.8115			267	12.7256
	268	11.3858			268	12.5215			268	12.7232
	269	11.2556			269	12.6958			269	12.7809
	270	11.3057			270	12.8019			270	12.5596
	271	11.2351			271	12.6827			271	12.5966
	272	11.275			272	12.5389			272	12.4589
	273	11.6435			273	12.5059			273	12.5856
	274	11.5296			274	12.1915			274	12.526
	275	11.6157			275	12.2869			275	12.6367
	276	11.5209			276	12.346			276	12.7448
	277	11.5135			277	12.3951			277	12.3161
	278	11.6251			278	12.2749			278	12.817
	279	11.6863			279	12.4919			279	12.7183
	280	11.6733			280	12.5109			280	12.9588
	281	11.5837			281	12.4862			281	12.9926
	282	11.464			282	12.3399			282	13.0936
	283	11.5633			283	12.5976			283	13.0766
	284	11.5043			284	12.592			284	13.0293
	285	11.4978			285	12.5901			285	13.2086
	286	11.3409			286	12.5156			286	13.263
	287	11.4095			287	12.4971			287	13.2334
	288	11.3559			288	12.4055			288	13.3359
	289	11.4117			289	12.744			289	13.3436
	290	11.2489			290	12.642			290	13.2225
	291	11.4184			291	12.8032			291	13.3528
	292	11.5126			292	12.7311			292	13.5411
	293	11.5025			293	12.757			293	13.4747
	294	11.5864			294	12.7657			294	13.4594
	295	11.8351			295	12.8839			295	12.9445
	296	11.8838			296	13.0442			296	12.8919
	297	11.7421			297	12.9369			297	12.8269
	298	11.7314			298	12.9582			298	12.661
	299	11.4415			299	12.5908			299	12.7282
	300	11.5814			300	12.6274			300	12.4026
	301	11.7195			301	12.7551			301	12.3536
	302	11.7957			302	12.7398			302	12.4667
	303	11.875			303	12.7942			303	12.6877
	304	11.8343			304	12.6323			304	12.6626
	305	11.9881			305	12.6204			305	12.3837
	306	11.8404			306	12.7577			306	12.5221
	307	11.7721			307	12.955			307	12.698
	308	11.7139			308	12.8666			308	12.6646
	309	11.7681			309	12.9963			309	12.6313
	310	11.8281			310	13.1985			310	12.1877
	311	12.0374			311	13.1656			311	12.4008
	312	12.178			312	13.1764			312	12.3335
	313	11.8982			313	12.915			313	12.5114
	314	11.887			314	12.7411			314	12.5186
	315	12.0669			315	12.7281			315	12.5249
	316	11.9296			316	12.5654			316	12.5015
	317	11.9655			317	12.7992			317	12.4581
	318	12.0041			318	12.7515			318	12.2871
	319	11.9502			319	12.7295			319	12.3621
	320	11.8977			320	12.8427			320	12.358
	321	12.0687			321	12.9258			321	12.2656
	322	12.085			322	12.9885			322	11.8412
	323	12.1641			323	12.9653			323	12.1354
	324	12.0065			324	12.8055			324	12.1642
	325	11.908			325	12.688			325	11.9934
	326	11.9329			326	12.8084			326	12.1451
	327	12.0229			327	12.7243			327	12.1677
	328	11.6901			328	12.9037			328	12.5009
	329	11.7601			329	13.0661			329	12.5098
	330	11.7187			330	12.9859			330	12.4933
	331	11.6367			331	13.2645			331	12.3788
	332	11.5933			332	12.9873			332	12.38
	333	11.5556			333	12.9064			333	12.2742
	334	11.715			334	12.7372			334	12.2215
	335	11.7105			335	13.2764			335	12.1795
	336	11.9432			336	12.8243			336	12.0973
	337	11.7625			337	13.0707			337	12.1494
	338	11.84			338	12.9891			338	12.1224
	339	11.7538			339	12.8557			339	12.0967
	340	11.51			340	12.6947			340	12.3015
	341	11.9798			341	12.8467			341	12.0301
	342	11.8516			342	12.722			342	12.2103
	343	11.96			343	12.6749			343	12.5592
	344	11.8039			344	12.8573			344	12.8121
	345	11.9008			345	13.0815			345	12.9533
	346	11.9106			346	12.9952			346	12.7575
	347	11.9544			347	12.8268			347	12.7787
	348	11.9314			348	13.0699			348	12.7074
	349	12.0042			349	13.0324			349	12.6349
	350	12.0501			350	13.0967			350	12.3021
	351	12.0797			351	13.0186			351	12.2617
	352	12.0307			352	12.7889			352	12.4534
	353	12.1854			353	13.1198			353	12.5635
	354	11.9717			354	12.9745			354	12.5984
	355	11.9118			355	13.2505			355	12.7682
	356	11.8346			356	13.4144			356	13.0513
	357	11.9459			357	13.423			357	12.8895
	358	12.0885			358	13.5296			358	12.8395
	359	12.0898			359	13.3633			359	13.0459
	360	12.1207			360	13.3739			360	13.0994
	361	12.0891			361	12.9924			361	12.8647
	362	12.0033			362	13.0483			362	12.7713
	363	12.0956			363	13.3105			363	12.5551
	364	11.9651			364	13.2393			364	12.8032
	365	12.2216			365	12.8815			365	12.591
	366	12.2464			366	12.6836			366	12.5239
	367	12.1357			367	12.7111			367	12.3009
	368	11.9048			368	12.9717			368	12.6541
	369	12.1014			369	12.7597			369	12.3578
	370	12.2443			370	12.552			370	12.459
	371	12.0682			371	12.8745			371	12.6217
	372	12.1824			372	12.6864			372	12.5483
	373	12.2852			373	12.564			373	12.5696
	374	12.3186			374	12.7021			374	12.695
	375	12.1411			375	12.5662			375	12.6377
	376	11.8342			376	12.6183			376	12.7442
	377	11.8321			377	12.3857			377	12.5076
	378	11.8996			378	12.3587			378	12.4662
	379	11.7517			379	12.2902			379	12.6639
	380	11.8785			380	12.5557			380	12.5882
	381	12.2342			381	12.576			381	12.3123
	382	11.9365			382	12.3992			382	12.3832
	383	12.159			383	12.6733			383	12.4023
	384	12.3065			384	12.8224			384	12.475
	385	12.0164			385	12.9348			385	12.4962
	386	12.043			386	12.9896			386	12.6264
	387	12.2764			387	12.8927			387	12.3922
	388	12.1839			388	12.5869			388	12.4424
	389	12.1832			389	12.7271			389	12.6392
	390	12.1755			390	12.7148			390	12.654
	391	12.0692			391	12.7071			391	12.7786
	392	11.8338			392	12.6145			392	12.7579
	393	11.9608			393	12.8744			393	12.4642
	394	12.0627			394	12.6245			394	12.7406
	395	12.4341			395	13.037			395	12.6099
	396	12.0811			396	12.9561			396	12.5991
	397	12.1662			397	12.9735			397	12.5089
	398	11.9789			398	13.0425			398	12.4771
	399	12.0082			399	12.7157			399	12.6284
	400	12.2437			400	12.4638			400	12.6183
	401	12.3647			401	12.7649			401	12.771
	402	12.1079			402	12.7945			402	12.7449
	403	12.4265			403	12.3527			403	12.9018
	404	12.1959			404	12.5572			404	12.5527
	405	12.3302			405	12.6987			405	12.5972
	406	12.3756			406	12.6854			406	12.4301
	407	12.2513			407	12.5545			407	12.4984
	408	12.2966			408	12.7429			408	12.6261
	409	12.1296			409	12.6624			409	12.6153
	410	12.0061			410	12.6064			410	12.6988
	411	11.9891			411	12.6008			411	12.7202
	412	11.9855			412	12.2233			412	12.8657
	413	12.1074			413	12.3991			413	12.677
	414	12.2617			414	12.1396			414	12.8465
	415	12.1412			415	12.5582			415	12.4901
	416	12.0236			416	12.3093			416	12.5176
	417	12.0291			417	12.4155			417	12.6887
	418	12.1536			418	12.4864			418	12.6498
	419	12.0874			419	12.1777			419	12.5276
	420	12.3521			420	12.4189			420	12.4434
	421	12.311			421	12.71			421	12.8018
	422	12.0875			422	12.8946			422	12.6778
	423	11.9295			423	12.6927			423	12.7293
	424	12.2663			424	12.8512			424	12.8313
	425	12.0404			425	12.8296			425	12.7316
	426	11.9527			426	12.7361			426	12.7302
	427	12.0469			427	12.6542			427	12.5916
	428	12.0581			428	12.7253			428	12.6398
	429	12.1647			429	12.9124			429	12.4777
	430	11.9928			430	12.6546			430	12.5581
	431	11.8885			431	12.6073			431	12.4744
	432	12.0511			432	12.6229			432	12.5133
	433	12.008			433	12.6428			433	12.5046
	434	11.8704			434	12.4308			434	12.4465
	435	11.8693			435	12.3565			435	12.4496
	436	11.9372			436	12.4289			436	12.3411
	437	12.1167			437	12.7177			437	12.5586
	438	12.002			438	12.2933			438	12.7861
	439	12.0739			439	12.6646			439	12.7751
	440	11.9205			440	12.4327			440	12.6748
	441	11.8235			441	12.4592			441	12.5345
	442	11.9805			442	12.4003			442	12.7726
	443	11.8661			443	12.4725			443	12.461
	444	11.8818			444	12.6244			444	12.4129
	445	12.0648			445	12.9383			445	12.6493
	446	11.8489			446	13.0371			446	12.7012
	447	11.8181			447	13.1928			447	12.7827
	448	12.1119			448	13.0545			448	12.3172
	449	12.1055			449	13.1609			449	12.3393
	450	12.0236			450	13.2218			450	12.4228
	451	11.9613			451	13.1121			451	12.2385
	452	12.1445			452	13.1124			452	12.1886
	453	12.16			453	13.234			453	12.1897
	454	12.082			454	13.009			454	12.034
	455	12.0342			455	13.0419			455	12.0484
	456	12.1668			456	13.1893			456	12.1493
	457	12.2407			457	13.0828			457	12.0832
	458	12.1879			458	13.022			458	12.1074
	459	12.1274			459	13.2171			459	12.0071
	460	12.3252			460	13.0296			460	12.178
	461	12.181			461	13.2565			461	12.2725
	462	12.1148			462	13.1093			462	12.1468
	463	12.3047			463	13.2727			463	12.0505
	464	12.3534			464	13.1946			464	12.0223
	465	12.3848			465	13.0405			465	11.9526
	466	12.2418			466	13.1913			466	11.909
	467	12.3384			467	13.1013			467	11.9372
	468	12.5371			468	13.2574			468	11.8017
	469	12.3463			469	13.1596			469	11.5993
	470	12.5082			470	12.8703			470	11.7955
	471	12.5699			471	12.7716			471	12.1543
	472	12.6001			472	12.7019			472	12.2382
	473	12.4511			473	12.4253			473	12.3929
	474	12.3518			474	12.6012			474	12.4125
	475	12.5047			475	12.5992			475	12.5582
	476	12.6356			476	12.5978			476	12.5171
	477	12.8161			477	12.5711			477	12.4413
	478	12.6258			478	12.8223			478	12.2718
	479	12.5781			479	12.7085			479	12.2782
	480	12.6384			480	12.9303			480	12.3966
	481	12.6255			481	12.876			481	12.28
	482	12.6048			482	13.1237			482	12.3704
	483	12.4028			483	13.289			483	12.2894
	484	12.3598			484	13.1959			484	12.4156
	485	12.2413			485	13.3239			485	12.5162
	486	12.3629			486	13.1286			486	12.3025
	487	12.2429			487	13.0861			487	12.4041
	488	12.3024			488	13.327			488	12.3563
	489	12.4638			489	13.3021			489	12.3999
	490	12.4195			490	13.3995			490	12.0986
	491	12.4552			491	13.3924			491	12.2146
	492	12.5654			492	13.3131			492	12.2509
	493	12.6905			493	13.2642			493	12.0043
	494	12.5274			494	13.3891			494	12.2446
	495	12.3366			495	13.4281			495	12.0494
	496	12.3284			496	13.6073			496	12.0381
	497	12.5217			497	13.3184			497	12.1258
	498	12.3374			498	13.3293			498	12.0675
	499	12.376			499	13.5009			499	12.0628
	500	12.1867			500	13.7016			500	12.3362
	501	11.9226			501	13.5809			501	12.2044
	502	11.8403			502	13.4191			502	12.3223
	503	11.7577			503	13.1814			503	12.0713
	504	11.7425			504	13.1828			504	12.3955
	505	11.785			505	12.8728			505	12.4842
	506	11.9185			506	13.0377			506	12.4874
	507	11.5576			507	12.9925			507	12.3428
	508	11.6531			508	13.0236			508	12.5168
	509	11.6933			509	13.0178			509	12.4197
	510	11.8284			510	13.0956			510	12.4753
	511	11.6189			511	13.1464			511	12.3107
	512	11.6918			512	13.0302			512	12.2605
	513	11.829			513	13.1963			513	12.5568
	514	11.6912			514	13.3142			514	12.4429
	515	11.7935			515	13.4849			515	12.3789
	516	11.8255			516	13.05			516	12.6246
	517	11.9418			517	13.0515			517	12.6365
	518	11.9495			518	13.1832			518	12.592
	519	11.8593			519	13.3603			519	12.4269
	520	11.8246			520	13.3093			520	12.5703
	521	11.8214			521	13.2211			521	12.498
	522	12.0176			522	13.5652			522	12.4551
	523	12.0089			523	13.6199			523	12.7012
	524	11.8218			524	13.2211			524	12.619
	525	11.8435			525	13.0874			525	12.605
	526	11.7351			526	13.2385			526	12.6572
	527	11.6496			527	13.1728			527	12.6361
	528	11.7484			528	13.2024			528	12.8136
	529	11.6035			529	13.2657			529	12.7694
	530	11.7805			530	13.4868			530	13.0696
	531	11.8438			531	13.6532			531	13.1867
	532	11.8301			532	13.6737			532	13.0184
	533	11.7507			533	13.4147			533	13.2355
	534	11.7357			534	13.581			534	13.3851
	535	11.7727			535	13.5206			535	13.1545
	536	11.7109			536	13.4004			536	13.1592
	537	11.8475			537	13.578			537	13.1087
	538	11.4928			538	13.4167			538	13.0685
	539	11.7105			539	13.4397			539	13.313
	540	11.5785			540	13.4018			540	13.2957
	541	11.8293			541	13.3802			541	13.2046
	542	11.9568			542	13.5857			542	13.0842
	543	12.2218			543	13.3817			543	12.9557
	544	11.9804			544	13.5044			544	12.8662
	545	12.3011			545	13.2644			545	12.7881
	546	12.0596			546	13.5527			546	12.7167
	547	11.9936			547	13.5189			547	12.8362
	548	11.9284			548	13.6705			548	12.7209
	549	12.0186			549	13.5652			549	12.826
	550	12.2574			550	13.8702			550	12.9649
	551	12.4517			551	13.6321			551	12.82
	552	12.4776			552	13.7368			552	12.5433
	553	12.3864			553	13.602			553	12.6194
	554	12.3752			554	13.4128			554	12.5164
	555	12.6016			555	13.4854			555	12.6068
	556	12.4561			556	13.6244			556	12.6172
	557	12.4577			557	13.4381			557	12.8299
	558	12.3287			558	13.462			558	12.7095
	559	12.4391			559	13.6454			559	12.9037
	560	12.5265			560	13.759			560	13.0072
	561	12.1717			561	13.6404			561	12.7448
	562	12.3186			562	13.4846			562	12.9927
	563	12.321			563	13.5355			563	13.1368
	564	12.2161			564	13.6035			564	13.1803
	565	12.2218			565	13.4379			565	12.9846
	566	12.118			566	13.5907			566	13.0634
	567	12.3494			567	13.5863			567	12.7453
	568	12.6143			568	13.3123			568	12.8963
	569	12.2804			569	13.5769			569	12.8605
	570	12.2438			570	13.44			570	12.8651
	571	12.0399			571	13.4741			571	12.6238
	572	11.8812			572	13.5672			572	13.0217
	573	11.7762			573	13.7484			573	12.9133
	574	11.8642			574	13.4834			574	12.9794
	575	11.9638			575	13.454			575	13.0057
	576	11.7782			576	13.5067			576	12.8223
	577	11.6867			577	13.426			577	13.156
	578	11.9881			578	13.3925			578	12.9863
	579	11.8587			579	13.6219			579	12.9352
	580	11.852			580	13.5973			580	12.6248
	581	11.858			581	13.5404			581	12.5967
	582	11.8939			582	13.3918			582	12.6588
	583	12.2598			583	13.4964			583	12.6774
	584	12.2047			584	13.4994			584	12.8444
	585	12.5488			585	13.5264			585	12.5487
	586	12.3271			586	13.5061			586	12.6333
	587	12.6			587	13.4884			587	12.4596
	588	12.2888			588	13.4036			588	12.6213
	589	12.1835			589	13.2811			589	12.7491
	590	12.0675			590	13.5464			590	12.8223
	591	12.2085			591	13.4935			591	13.1338
	592	12.4298			592	13.3384			592	13.0525
	593	12.318			593	13.2376			593	12.9234
	594	12.6459			594	13.0182			594	12.9821
	595	12.6477			595	13.1243			595	13.3291
	596	12.5836			596	13.268			596	13.217
	597	12.3639			597	13.1137			597	13.2696
	598	12.234			598	13.1497			598	13.1906
	599	12.1369			599	13.1753			599	13.2959
	600	12.1955			600	13.0697			600	13.3068
	601	12.156			601	13.1319			601	13.2844
	602	12.068			602	13.3421			602	13.1975
	603	12.1998			603	13.1419			603	12.7278
	604	11.8374			604	13.4457			604	13.096
	605	12.0353			605	13.3798			605	12.9251
	606	12.09			606	13.3912			606	12.919
	607	11.8952			607	13.4563			607	12.9045
	608	12.0871			608	13.5072			608	13.0379
	609	12.2475			609	13.1491			609	12.7691
	610	12.4645			610	13.2699			610	12.8131
	611	12.191			611	13.3207			611	12.8903
	612	12.3095			612	13.5126			612	12.854
	613	12.0459			613	13.6274			613	12.8088
	614	12.0966			614	13.517			614	13.0704
	615	12.0938			615	13.2354			615	12.7675
	616	12.1001			616	13.1808			616	12.9427
	617	12.4107			617	13.0144			617	12.8402
	618	12.3889			618	12.9557			618	12.6971
	619	12.3846			619	13.1532			619	12.6761
	620	12.4042			620	13.0419			620	12.7764
	621	12.4867			621	13.1523			621	12.7427
	622	12.5857			622	13.1993			622	12.5732
	623	12.4289			623	13.0615			623	12.6411
	624	12.4405			624	13.0478			624	12.816
	625	12.5329			625	12.9377			625	12.9946
	626	12.3398			626	13.171			626	12.7757
	627	12.5224			627	12.8876			627	12.6264
	628	12.3273			628	13.0853			628	12.6086
	629	12.5677			629	13.198			629	12.5629
	630	12.729			630	13.1928			630	12.4713
	631	12.5248			631	13.2673			631	12.6083
	632	12.5241			632	13.1962			632	12.817
	633	12.6478			633	12.9916			633	12.7993
	634	12.556			634	13.1145			634	12.5668
	635	12.4456			635	13.0986			635	12.4347
	636	12.524			636	12.8297			636	12.5213
	637	12.5647			637	13.0185			637	12.382
	638	12.4105			638	12.7103			638	12.3391
	639	12.4599			639	12.8742			639	12.3251
	640	12.482			640	12.9429			640	12.4936
	641	12.7389			641	13.0974			641	12.5996
	642	12.7289			642	12.8316			642	12.6954
	643	12.5343			643	12.9289			643	12.7782
	644	12.7436			644	12.8566			644	13.0067
	645	12.5299			645	12.6871			645	12.8605
	646	12.759			646	12.8035			646	12.8869
	647	12.634			647	12.864			647	13.1042
	648	12.6846			648	12.8543			648	13.1868
	649	13.0126			649	13.2269			649	13.5034
	650	12.8586			650	12.8278			650	13.3132
	651	13.0376			651	12.8829			651	13.6197
	652	12.9093			652	12.8526			652	13.6346
	653	12.8931			653	13.0704			653	13.4926
	654	12.8438			654	12.8825			654	13.3229
	655	12.9335			655	12.935			655	13.5688
	656	13.0672			656	12.664			656	13.4353
	657	13.4145			657	13.054			657	13.3987
	658	13.2051			658	12.779			658	13.5243
	659	13.2669			659	12.695			659	13.4096
	660	13.103			660	12.8854			660	13.3202
	661	12.8904			661	12.9597			661	13.5941
	662	12.7352			662	13.1877			662	13.5724
	663	13.026			663	13.03			663	13.5238
	664	12.8126			664	12.8955			664	13.5227
	665	13.0035			665	13.1116			665	13.3238
	666	13.1799			666	13.055			666	13.5451
	667	13.1607			667	13.138			667	13.9662
	668	13.1229			668	13.2788			668	13.6993
	669	12.9426			669	13.198			669	13.8072
	670	12.9831			670	13.1709			670	13.8283
	671	13.0016			671	13.1173			671	13.6642
	672	12.9243			672	13.0117			672	13.3837
	673	13.037			673	12.8649			673	13.4672
	674	13.1408			674	13.0358			674	13.64
	675	13.1765			675	12.8962			675	13.7963
	676	13.205			676	12.9409			676	13.8365
	677	12.9184			677	13.0955			677	14.2164
	678	12.6693			678	12.8243			678	14.0943
	679	12.4997			679	12.721			679	14.1528
	680	12.4279			680	12.6772			680	14.175
	681	12.4382			681	12.9336			681	14.1394
	682	12.3716			682	12.85			682	13.9886
	683	12.3577			683	12.7907			683	13.976
	684	12.5162			684	12.6593			684	14.2794
	685	12.1459			685	12.7167			685	14.3632
	686	12.3504			686	12.6297			686	14.2958
	687	12.5354			687	12.6644			687	14.4369
	688	12.3947			688	12.4882			688	14.3733
	689	12.4111			689	12.6537			689	14.1435
	690	12.1781			690	12.9359			690	13.693
	691	12.2996			691	12.5368			691	13.7168
	692	12.3186			692	12.592			692	13.6655
	693	12.3664			693	12.6821			693	13.7008
	694	12.5772			694	12.8301			694	13.6489
	695	12.6116			695	13.0632			695	13.9938
	696	12.4178			696	13.1044			696	13.8515
	697	12.4176			697	13.1103			697	13.6318
	698	12.5458			698	13.3033			698	13.7727
	699	12.5691			699	13.0888			699	13.8529
	700	12.3084			700	12.6127			700	13.803
	701	12.4617			701	12.8471			701	14.0332
	702	12.6727			702	13.1267			702	14.0522
	703	12.7461			703	12.8745			703	14.2518
	704	12.8902			704	12.8679			704	14.2898
	705	12.6387			705	12.8013			705	14.144
	706	12.697			706	12.79			706	14.0746
	707	12.6923			707	13.1384			707	14.1739
	708	13.0199			708	13.4301			708	14.4717
	709	12.8083			709	13.251			709	14.4905
	710	12.7994			710	13.0285			710	14.3886
	711	12.7016			711	13.0875			711	14.2913
	712	12.8057			712	13.2958			712	13.9075
	713	12.8096			713	13.2868			713	14.108
	714	12.691			714	13.2347			714	14.2189
	715	12.9269			715	13.4062			715	14.2896
	716	13.0278			716	13.6463			716	14.2974
	717	12.8478			717	13.4692			717	14.2907
	718	12.8014			718	13.2254			718	14.2515
	719	12.8171			719	13.3638			719	14.1875
	720	12.9637			720	13.4699			720	14.2919
	721	13.2714			721	13.4734			721	14.265
	722	13.1047			722	13.5659			722	14.6145
	723	12.9601			723	13.306			723	14.5401
	724	13.131			724	13.4365			724	14.3336
	725	12.9887			725	13.2142			725	14.3716
	726	13.2132			726	13.3629			726	14.0728
	727	12.9414			727	13.3539			727	14.1175
	728	12.6989			728	13.35			728	13.8611
	729	12.9502			729	13.3897			729	13.8834
	730	12.8736			730	13.1171			730	14.0152
	731	12.7078			731	13.4254			731	14.0654
	732	12.4055			732	13.0315			732	14.0474
	733	12.6175			733	13.0672			733	13.9738
	734	12.4326			734	13.0086			734	14.0436
	735	12.6405			735	12.9743			735	13.9323
	736	12.6949			736	13.248			736	13.8221
	737	12.6764			737	13.192			737	13.8039
	738	12.6203			738	13.2623			738	13.748
	739	12.4956			739	13.3853			739	13.8496
	740	12.7879			740	13.4033			740	13.6336
	741	12.5801			741	13.4281			741	13.4086
	742	12.3713			742	13.5631			742	13.4799
	743	12.4243			743	13.5072			743	13.7208
	744	12.3623			744	13.4699			744	14.0243
	745	12.3322			745	13.5641			745	13.9786
	746	12.2699			746	13.7304			746	14.2588
	747	12.4369			747	13.6235			747	14.2818
	748	12.6359			748	13.6674			748	14.2965
	749	12.3742			749	13.6013			749	14.4658
	750	12.5562			750	13.4226			750	14.1148
	751	12.4377			751	13.4826			751	14.3738
	752	12.5106			752	13.6343			752	14.068
	753	12.7326			753	13.8652			753	14.1842
	754	12.7533			754	13.8379			754	13.9725
	755	12.7952			755	13.9421			755	14.0823
	756	12.3661			756	13.928			756	14.2661
	757	12.5158			757	13.8867			757	14.3689
	758	12.6557			758	13.8472			758	14.3764
	759	12.4002			759	13.4169			759	14.6087
	760	12.5539			760	13.4577			760	14.3774
	761	12.6936			761	13.2615			761	14.3988
	762	13.0203			762	13.6324			762	14.1481
	763	13.0333			763	13.7143			763	14.2481
	764	12.8774			764	13.4477			764	14.6623
	765	12.5329			765	13.7037			765	14.5603
	766	12.4958			766	13.8942			766	14.698
	767	12.5104			767	13.4723			767	14.5806
	768	12.489			768	13.6525			768	14.3109
	769	12.5224			769	13.5523			769	14.2647
	770	12.3311			770	13.6992			770	14.4999
	771	12.3875			771	13.8297			771	14.2683
	772	12.506			772	13.9655			772	14.0618
	773	12.5524			773	13.6764			773	13.9482
	774	12.5209			774	13.5183			774	13.9369
	775	12.385			775	13.7111			775	14.0834
	776	12.6618			776	13.7994			776	14.1444
	777	12.5817			777	13.6649			777	14.3952
	778	12.7086			778	13.6839			778	14.4563
	779	12.6467			779	13.5943			779	14.6853
	780	12.804			780	13.6185			780	14.4674
	781	12.9161			781	13.8242			781	14.5432
	782	12.7046			782	13.6563			782	14.6806
	783	12.7485			783	13.3912			783	14.7318
	784	12.8784			784	13.7977			784	14.5495
	785	12.9231			785	13.5862			785	14.5609
	786	12.9635			786	13.7103			786	14.4557
	787	12.8946			787	13.4766			787	14.364
	788	12.7555			788	13.6059			788	14.0196
	789	12.79			789	13.6698			789	14.199
	790	12.5977			790	13.6919			790	14.1239
	791	12.6106			791	13.6948			791	14.1975
	792	12.4106			792	13.8309			792	14.0816
	793	12.5911			793	14.0711			793	14.2687
	794	12.5202			794	14.1959			794	14.2066
	795	12.6158			795	13.9271			795	14.2382
	796	12.6981			796	13.6391			796	14.2638
	797	12.8421			797	13.5933			797	14.0082
	798	12.6053			798	13.5404			798	14.2011
	799	12.3203			799	13.8562			799	14.1349
	800	12.1562			800	14.0902			800	14.1604
	801	12.0622			801	13.7979			801	14.056
	802	12.2134			802	13.8969			802	13.8323
	803	12.1773			803	14.0824			803	13.8867
	804	12.1304			804	13.6808			804	14.0001
	805	12.1765			805	13.6871			805	14.065
	806	11.8335			806	13.9316			806	14.0473
	807	11.879			807	13.6266			807	13.9374
	808	12.0329			808	13.7877			808	14.0314
	809	12.1012			809	13.9407			809	14.0061
	810	11.9684			810	13.9491			810	14.1503
	811	12.07			811	13.9741			811	13.9184
	812	12.1499			812	14.0154			812	14.1762
	813	12.2759			813	13.9856			813	14.0542
	814	12.099			814	14.0092			814	13.7461
	815	12.0963			815	13.8633			815	14.1422
	816	12.1972			816	13.7488			816	14.0546
	817	12.2519			817	13.8854			817	13.8152
	818	12.2606			818	13.7229			818	13.9481
	819	12.28			819	13.9871			819	14.0853
	820	12.2583			820	13.8152			820	14.1373
	821	12.5789			821	13.7974			821	14.3267
	822	12.4704			822	14.2009			822	14.2984
	823	12.5922			823	14.139			823	14.051
	824	12.6053			824	14.0847			824	14.2015
	825	12.7516			825	14.1165			825	13.8938
	826	12.7944			826	14.379			826	14.0833
	827	12.7454			827	14.1352			827	14.4163
	828	12.9854			828	14.2442			828	14.5067
	829	13.0482			829	14.2771			829	14.5791
	830	13.1583			830	14.4322			830	14.535
	831	13.0843			831	14.2801			831	14.594
	832	12.9901			832	14.0993			832	14.3658
	833	13.1571			833	14.2697			833	14.2616
	834	12.9867			834	14.1659			834	14.429
	835	12.9573			835	13.8552			835	14.2258
	836	12.8885			836	13.9377			836	14.5615
	837	13.0843			837	14.075			837	14.3101
	838	12.962			838	13.8271			838	14.4147
	839	12.901			839	13.8282			839	14.527
	840	12.7828			840	13.8332			840	14.2894
	841	12.9415			841	13.8995			841	14.2141
	842	12.9565			842	13.9548			842	14.4827
	843	12.9132			843	14.0912			843	14.6547
	844	12.8144			844	13.6924			844	14.7703
	845	12.7479			845	13.4866			845	14.7295
	846	12.6195			846	14.0158			846	14.9005
	847	12.8853			847	14.1791			847	14.8689
	848	12.8989			848	13.9821			848	14.4926
	849	12.6661			849	13.9227			849	14.4732
	850	12.696			850	14.1145			850	14.2767
	851	12.6431			851	13.8805			851	14.3385
	852	12.6608			852	13.8544			852	14.307
	853	12.8707			853	13.6381			853	14.4696
	854	12.9351			854	13.6175			854	14.1299
	855	13.0517			855	13.5536			855	14.1906
	856	12.7393			856	13.6012			856	14.304
	857	12.6031			857	13.6349			857	14.5075
	858	12.7773			858	13.7572			858	14.619
	859	12.8721			859	13.7378			859	14.6199
	860	12.7819			860	13.8369			860	14.7422
	861	13.2014			861	13.7869			861	14.8122
	862	13.2013			862	13.609			862	14.5045
	863	13.2481			863	13.6426			863	14.7881
	864	13.1087			864	13.8587			864	14.9516
	865	13.1081			865	13.8839			865	14.9777
	866	13.2186			866	13.8767			866	14.9846
	867	13.0111			867	14.1029			867	15.0848
	868	13.2787			868	14.1296			868	14.9968
	869	13.1963			869	14.2256			869	15.0916
	870	13.13			870	14.0802			870	14.7692
	871	13.1852			871	14.2203			871	14.3902
	872	12.9925			872	14.253			872	14.1826
	873	13.1548			873	14.3128			873	14.2145
	874	13.1318			874	14.3551			874	14.6151
	875	12.8964			875	14.1586			875	14.8624
	876	12.9623			876	14.1552			876	14.584
	877	13.0001			877	14.1595			877	14.7599
	878	12.9632			878	14.1441			878	14.5124
	879	12.945			879	14.218			879	14.7088
	880	12.9567			880	14.4183			880	14.6327
	881	13.0087			881	14.4182			881	14.5746
	882	12.7874			882	14.5673			882	14.6211
	883	12.7463			883	14.21			883	14.7521
	884	12.6969			884	13.9667			884	14.8332
	885	13.1058			885	14.1738			885	14.4748
	886	12.7554			886	14.0501			886	14.4129
	887	13.1485			887	13.9736			887	14.5815
	888	12.9904			888	13.7684			888	14.5055
	889	13.3592			889	13.6703			889	14.7007
	890	13.2214			890	13.8417			890	14.6217
	891	13.4611			891	14.0495			891	14.635
	892	13.4623			892	14.0595			892	14.6354
	893	13.4599			893	13.7608			893	14.3278
	894	13.5196			894	13.9407			894	14.3549
	895	13.4378			895	13.9065			895	14.5853
	896	13.4298			896	13.959			896	14.3867
	897	12.9446			897	13.7729			897	14.4602
	898	12.8268			898	13.9938			898	14.6242
	899	13.213			899	14.2409			899	14.3255
	900	13.1928			900	13.917			900	14.7032
	901	13.4115			901	13.5982			901	14.6072
	902	13.3372			902	13.7181			902	14.6211
	903	13.3898			903	13.8405			903	14.5213
	904	13.045			904	13.7006			904	14.8691
	905	13.2367			905	13.7511			905	14.8359
	906	12.9133			906	13.7861			906	14.8711
	907	12.8868			907	13.6847			907	14.7183
	908	13.0037			908	13.3886			908	14.7681
	909	12.6566			909	13.2988			909	14.6908
	910	12.7883			910	13.3671			910	14.7145
	911	12.8735			911	13.3806			911	14.7239
	912	12.9786			912	13.5427			912	14.5761
	913	13.3985			913	13.8301			913	14.878
	914	13.344			914	13.8067			914	14.6981
	915	13.1137			915	13.9368			915	14.5521
	916	12.8964			916	13.6604			916	14.7696
	917	13.0183			917	13.6676			917	14.7214
	918	12.859			918	13.7324			918	14.7045
	919	13.0688			919	13.6759			919	14.4383
	920	13.0867			920	13.63			920	14.3246
	921	13.0772			921	13.7953			921	14.1875
	922	12.977			922	13.8165			922	14.3951
	923	13.1931			923	13.7878			923	14.4376
	924	13.3706			924	13.8339			924	14.7041
	925	13.0778			925	13.8089			925	14.5378
	926	12.8561			926	13.988			926	14.7234
	927	12.5561			927	14.0031			927	14.55
	928	13.0513			928	13.7752			928	14.4395
	929	13.218			929	13.7471			929	14.4951
	930	12.9998			930	13.5631			930	14.7273
	931	12.917			931	13.4721			931	14.7179
	932	12.9049			932	13.4985			932	14.5982
	933	12.8058			933	13.4871			933	14.7099
	934	13.0401			934	13.2878			934	14.7154
	935	12.9866			935	13.5061			935	14.5887
	936	12.9719			936	13.4721			936	14.3579
	937	13.0671			937	13.721			937	14.2905
	938	13.0066			938	13.5496			938	14.3404
	939	12.78			939	13.5882			939	14.0727
	940	12.8755			940	13.4244			940	14.368
	941	12.6965			941	13.6921			941	14.2714
	942	13.1653			942	13.446			942	14.5947
	943	13.1919			943	13.5606			943	14.4102
	944	13.0983			944	13.5739			944	14.315
	945	13.2608			945	13.444			945	14.251
	946	13.0924			946	13.5593			946	14.4829
	947	13.103			947	13.7918			947	14.2394
	948	13.1138			948	13.6496			948	14.3214
	949	12.8876			949	13.3042			949	14.1259
	950	12.9305			950	13.6982			950	14.3039
	951	13.053			951	13.3524			951	14.298
	952	12.9062			952	13.3947			952	13.8238
	953	12.9427			953	13.5104			953	13.8463
	954	12.8956			954	13.5085			954	13.9255
	955	12.8612			955	13.6897			955	14.3064
	956	13.0236			956	13.8169			956	14.7003
	957	12.791			957	13.6606			957	14.6198
	958	13.0061			958	13.5151			958	14.3316
	959	13.0646			959	13.2316			959	14.5573
	960	12.9149			960	13.3532			960	14.3778
	961	12.9636			961	13.4746			961	14.1738
	962	12.9579			962	13.307			962	14.1329
	963	12.7862			963	13.1155			963	14.1757
	964	13.0877			964	13.0651			964	14.1466
	965	13.1563			965	12.9502			965	14.204
	966	13.1952			966	12.9863			966	14.1207
	967	13.2025			967	12.837			967	14.293
	968	13.1521			968	12.8312			968	14.3189
	969	13.4682			969	12.8424			969	14.1269
	970	13.3203			970	12.5013			970	13.9772
	971	13.1272			971	12.8881			971	13.7501
	972	13.1983			972	13.0525			972	13.7686
	973	13.2965			973	13.0523			973	13.7004
	974	13.1146			974	12.719			974	13.6819
	975	13.0867			975	12.8631			975	13.7578
	976	13.2987			976	12.8868			976	13.8339
	977	13.1506			977	13.0139			977	13.8905
	978	13.3009			978	13.1734			978	14.0456
	979	13.192			979	13.2063			979	14.0965
	980	13.2922			980	13.193			980	13.9344
	981	13.2992			981	13.0756			981	14.3339
	982	13.3198			982	13.3039			982	14.2139
	983	13.0803			983	13.3775			983	14.0467
	984	13.2497			984	13.3219			984	14.2677
	985	13.0073			985	13.0466			985	14.1686
	986	13.094			986	13.3328			986	14.1245
	987	12.8237			987	13.2562			987	13.9627
	988	12.9506			988	13.3428			988	14.1534
	989	13.0286			989	13.3732			989	14.1502
	990	13.0423			990	13.5441			990	13.9674
	991	13.2159			991	13.4963			991	14.012
	992	13.3931			992	13.2222			992	14.0914
	993	13.324			993	13.0724			993	14.0958
	994	13.2399			994	13.1359			994	13.966
	995	13.2422			995	13.1611			995	14.2544
	996	13.1809			996	13.3283			996	14.2854
	997	13.1184			997	13.0464			997	14.1827
	998	13.1265			998	13.1235			998	14.352
	999	13.0845			999	12.9583			999	14.4748
	1000	13.1996			1000	13.1275			1000	14.0965
	1001	13.219			1001	13.048			1001	13.8976
	1002	13.3248			1002	13.4027			1002	14.0536
	1003	13.4305			1003	13.4748			1003	14.218
	1004	13.4126			1004	13.4976			1004	14.2081
	1005	13.2057			1005	13.702			1005	14.1623
	1006	13.3121			1006	13.5288			1006	13.882
	1007	13.2246			1007	13.3414			1007	14.2175
	1008	13.1884			1008	13.1747			1008	14.0883
	1009	13.2103			1009	13.3392			1009	14.2416
	1010	13.2491			1010	13.4445			1010	14.1221
	1011	13.1564			1011	13.3059			1011	14.2348
	1012	13.0671			1012	13.6595			1012	14.1514
	1013	12.8964			1013	13.4579			1013	14.2911
	1014	13.1939			1014	13.3146			1014	14.1862
	1015	13.3477			1015	13.1879			1015	14.3953
	1016	13.1336			1016	13.1214			1016	14.0119
	1017	13.1734			1017	13.0861			1017	14.0108
	1018	13.2982			1018	13.1002			1018	14.2284
	1019	13.5955			1019	13.2429			1019	14.1538
	1020	13.3525			1020	13.2067			1020	13.9281
	1021	13.2132			1021	13.0079			1021	14.0413
	1022	13.5186			1022	13.1748			1022	14.2905
	1023	13.4973			1023	13.0911			1023	14.1494
	1024	13.5396			1024	13.6405			1024	14.0702
	1025	13.7553			1025	13.3472			1025	14.195
	1026	13.67			1026	13.3061			1026	13.933
	1027	13.6077			1027	13.5346			1027	13.9535
	1028	13.3249			1028	13.7526			1028	14.1779
	1029	12.9636			1029	13.4152			1029	14.1679
	1030	13.2398			1030	13.5086			1030	14.0844
	1031	13.5156			1031	13.6445			1031	13.9592
	1032	13.4592			1032	13.5184			1032	13.9721
	1033	13.4137			1033	13.5393			1033	14.1999
	1034	13.4856			1034	13.109			1034	13.9965
	1035	13.3173			1035	13.4679			1035	14.1085
	1036	13.2586			1036	13.6308			1036	14.1632
	1037	13.2321			1037	13.6716			1037	14.0903
	1038	12.7886			1038	13.6718			1038	14.0371
	1039	13.0684			1039	13.3928			1039	14.3611
	1040	13.2458			1040	13.6987			1040	14.3299
	1041	13.4616			1041	13.5093			1041	14.2077
	1042	13.5525			1042	13.5671			1042	14.0883
	1043	13.8088			1043	13.6047			1043	14.2595
	1044	13.6525			1044	13.6653			1044	14.358
	1045	13.6624			1045	13.5713			1045	14.6239
	1046	13.5669			1046	13.4497			1046	14.2626
	1047	13.4481			1047	13.4373			1047	14.5432
	1048	13.4838			1048	13.3665			1048	14.5302
	1049	13.3698			1049	13.485			1049	14.6391
	1050	13.5466			1050	13.4941			1050	14.3627
	1051	13.1828			1051	13.8448			1051	14.7268
	1052	13.2535			1052	13.7828			1052	14.5009
	1053	13.4601			1053	13.6084			1053	14.3547
	1054	13.3335			1054	13.6578			1054	14.5509
	1055	13.2952			1055	13.6489			1055	14.5363
	1056	13.3732			1056	13.8091			1056	14.5456
	1057	13.3277			1057	13.7926			1057	14.3633
	1058	13.1269			1058	13.8971			1058	14.0008
	1059	13.2768			1059	13.9276			1059	14.4528
	1060	13.3056			1060	13.9192			1060	14.5343
	1061	13.2787			1061	13.7447			1061	14.394
	1062	13.4072			1062	13.5969			1062	14.3828
	1063	13.3601			1063	13.593			1063	14.4367
	1064	13.4084			1064	13.8912			1064	14.0892
	1065	13.216			1065	13.8243			1065	14.0046
	1066	13.3085			1066	13.6147			1066	14.1731
	1067	13.2447			1067	13.8537			1067	13.812
	1068	13.4085			1068	13.4638			1068	13.8237
	1069	13.3549			1069	13.7482			1069	13.8288
	1070	13.4877			1070	14.0288			1070	13.77
	1071	13.3572			1071	14.0315			1071	13.9426
	1072	13.2159			1072	14.018			1072	13.9945
	1073	13.031			1073	14.1011			1073	13.8927
	1074	13.0982			1074	13.8665			1074	13.9708
	1075	13.0521			1075	13.6497			1075	13.9521
	1076	13.3402			1076	13.5636			1076	14.1196
	1077	13.0554			1077	13.3797			1077	14.0969
	1078	12.7685			1078	13.4941			1078	14.2167
	1079	12.9643			1079	13.3433			1079	13.9374
	1080	12.7846			1080	13.5642			1080	14.3678
	1081	12.911			1081	13.7362			1081	14.0376
	1082	13.1221			1082	13.5719			1082	13.9872
	1083	12.9069			1083	13.8105			1083	13.942
	1084	12.9731			1084	13.9893			1084	14.1237
	1085	12.8788			1085	13.9256			1085	14.282
	1086	13.0475			1086	13.5729			1086	14.3616
	1087	13.0447			1087	13.5843			1087	13.9753
	1088	13.1968			1088	13.5797			1088	14.0308
	1089	13.112			1089	13.6895			1089	14.0013
	1090	13.2859			1090	13.6017			1090	14.1304
	1091	13.0079			1091	13.6213			1091	13.6354
	1092	12.8048			1092	13.7758			1092	13.684
	1093	13.0526			1093	13.7114			1093	13.7043
	1094	12.9901			1094	13.613			1094	13.9476
	1095	13.1213			1095	13.9921			1095	13.8237
	1096	13.2109			1096	13.6205			1096	13.7551
	1097	13.1867			1097	13.5475			1097	13.6147
	1098	13.1787			1098	13.665			1098	13.7444
	1099	13.1524			1099	13.7868			1099	13.6773
	1100	13.3026			1100	14.1214			1100	14.0902
	1101	13.5245			1101	13.9205			1101	13.8401
	1102	13.3904			1102	13.9082			1102	14.0433
	1103	13.5418			1103	13.8983			1103	14.1355
	1104	13.6692			1104	13.6961			1104	14.2788
	1105	13.7582			1105	13.6684			1105	14.2044
	1106	13.7389			1106	14.078			1106	14.3556
	1107	13.4547			1107	13.9776			1107	14.2083
	1108	13.6372			1108	13.9028			1108	14.4893
	1109	13.6829			1109	14.0613			1109	14.3802
	1110	13.3701			1110	14.0034			1110	14.178
	1111	13.5041			1111	13.8209			1111	14.321
	1112	13.7952			1112	13.7286			1112	13.9124
	1113	13.5187			1113	13.9869			1113	13.9651
	1114	13.5773			1114	13.7354			1114	14.0954
	1115	13.4507			1115	13.8299			1115	14.116
	1116	13.5115			1116	13.6785			1116	14.282
	1117	13.8729			1117	13.831			1117	14.3611
	1118	13.6982			1118	13.7782			1118	14.1167
	1119	13.5997			1119	13.9711			1119	14.4136
	1120	13.5019			1120	13.9225			1120	14.3217
	1121	13.4676			1121	13.9716			1121	14.0313
	1122	13.9241			1122	13.8959			1122	14.2771
	1123	13.7625			1123	14.0213			1123	14.2162
	1124	13.6477			1124	14.0454			1124	14.0523
	1125	13.8784			1125	14.2386			1125	14.022
	1126	13.7365			1126	13.9297			1126	14.0176
	1127	13.8688			1127	14.0625			1127	14.0633
	1128	13.3801			1128	14.1726			1128	14.3562
	1129	13.4246			1129	14.0438			1129	14.3035
	1130	13.7294			1130	14.092			1130	14.356
	1131	13.6758			1131	14.0292			1131	14.338
	1132	13.6889			1132	14.1088			1132	14.1494
	1133	13.5924			1133	13.868			1133	14.387
	1134	13.5786			1134	13.898			1134	14.4169
	1135	13.889			1135	13.5347			1135	14.3376
	1136	13.6691			1136	13.7819			1136	14.2872
	1137	13.664			1137	13.8754			1137	14.4378
	1138	13.6312			1138	13.6627			1138	14.2606
	1139	13.5782			1139	13.833			1139	14.26
	1140	13.5151			1140	14.1769			1140	14.1266
	1141	13.6158			1141	14.4435			1141	14.0709
	1142	13.428			1142	14.4183			1142	13.9483
	1143	13.2464			1143	14.2666			1143	14.2913
	1144	13.3263			1144	14.3842			1144	14.2079
	1145	13.545			1145	14.3861			1145	14.127
	1146	13.2391			1146	14.4202			1146	14.2482
	1147	13.2122			1147	14.4266			1147	14.1041
	1148	13.1997			1148	14.4737			1148	14.1448
	1149	13.3907			1149	14.4899			1149	14.0164
	1150	13.3435			1150	14.4558			1150	14.1745
	1151	13.4268			1151	14.3207			1151	14.2503
	1152	13.5425			1152	14.4366			1152	14.186
	1153	13.2467			1153	14.3939			1153	14.4329
	1154	13.4745			1154	13.9859			1154	14.384
	1155	13.3092			1155	14.0925			1155	14.3087
	1156	13.4834			1156	14.1152			1156	14.3517
	1157	13.2766			1157	13.936			1157	14.2344
	1158	13.4521			1158	14.0685			1158	14.3932
	1159	13.1651			1159	14.0023			1159	14.3168
	1160	13.0087			1160	14.2071			1160	14.0328
	1161	12.988			1161	13.8925			1161	13.9175
	1162	12.8773			1162	13.7618			1162	13.9867
	1163	13.1312			1163	13.7361			1163	13.7513
	1164	12.8366			1164	13.9957			1164	13.9742
	1165	13.1655			1165	13.9812			1165	14.2117
	1166	13.3792			1166	13.7713			1166	14.3191
	1167	13.7233			1167	13.6748			1167	14.5333
	1168	13.5105			1168	13.7386			1168	14.2547
	1169	13.3594			1169	13.9679			1169	14.4795
	1170	13.2785			1170	13.8183			1170	14.5439
	1171	13.5598			1171	13.8008			1171	14.6787
	1172	13.5113			1172	13.6642			1172	14.8721
	1173	13.5065			1173	13.7087			1173	14.4262
	1174	13.6172			1174	13.9067			1174	14.4301
	1175	13.6007			1175	13.6109			1175	14.0693
	1176	13.5636			1176	13.6821			1176	14.1671
	1177	13.6651			1177	14.1834			1177	14.0389
	1178	13.6272			1178	14.197			1178	14.0091
	1179	13.7999			1179	13.9424			1179	14.0332
	1180	14.0257			1180	14.0098			1180	14.1175
	1181	13.7761			1181	14.0118			1181	14.2683
	1182	13.9225			1182	13.927			1182	14.5743
	1183	14.0213			1183	14.154			1183	14.2872
	1184	13.9393			1184	14.186			1184	14.1243
	1185	13.8032			1185	14.3666			1185	14.223
	1186	13.8743			1186	14.0913			1186	14.403
	1187	13.665			1187	13.8222			1187	14.3382
	1188	13.9534			1188	13.8958			1188	14.3811
	1189	14.1869			1189	14.0395			1189	14.368
	1190	13.8886			1190	14.07			1190	14.2414
	1191	13.8754			1191	14.2685			1191	14.2438
	1192	14.2039			1192	13.9853			1192	14.0632
	1193	14.0061			1193	14.0956			1193	13.9553
	1194	14.3124			1194	13.9859			1194	14.103
	1195	14.1416			1195	14.1745			1195	14.2153
	1196	14.0558			1196	14.2955			1196	14.0141
	1197	14.1578			1197	14.1285			1197	14.2636
	1198	14.286			1198	14.1476			1198	14.1707
	1199	13.8861			1199	14.1353			1199	13.9768
	1200	13.9508			1200	14.1131			1200	14.2687
	1201	14.3102			1201	14.2093			1201	14.0162
	1202	14.1489			1202	14.3626			1202	14.0832
	1203	13.9655			1203	13.9337			1203	14.1307
	1204	13.7545			1204	14.1919			1204	14.2788
	1205	13.7976			1205	13.8124			1205	14.2435
	1206	13.7807			1206	14.0661			1206	14.131
	1207	13.8298			1207	14.0718			1207	14.0638
	1208	13.5854			1208	14.2361			1208	14.2015
	1209	13.6992			1209	14.1215			1209	14.1832
	1210	13.8633			1210	14.1187			1210	14.2866
	1211	13.7646			1211	14.1825			1211	14.177
	1212	13.7278			1212	14.345			1212	14.1795
	1213	13.5943			1213	14.3452			1213	14.113
	1214	13.8887			1214	14.5592			1214	14.1718
	1215	13.9541			1215	14.3694			1215	13.8424
	1216	13.6878			1216	14.2805			1216	14.0353
	1217	13.4906			1217	14.2981			1217	14.0993
	1218	13.5835			1218	14.3017			1218	14.14
	1219	13.5417			1219	14.347			1219	14.1798
	1220	13.6589			1220	14.0342			1220	14.007
	1221	13.7625			1221	14.0888			1221	14.1717
	1222	13.5911			1222	14.2491			1222	14.2815
	1223	13.6715			1223	14.2029			1223	14.5629
	1224	13.5065			1224	14.317			1224	14.4152
	1225	13.645			1225	13.9304			1225	14.5197
	1226	13.6362			1226	13.8744			1226	14.5816
	1227	13.8204			1227	13.8837			1227	14.4651
	1228	13.8107			1228	13.785			1228	14.465
	1229	13.7841			1229	13.8578			1229	14.7116
	1230	13.5732			1230	13.6787			1230	14.7054
	1231	13.7868			1231	13.55			1231	14.4783
	1232	13.6849			1232	13.7505			1232	14.6687
	1233	13.865			1233	13.8547			1233	14.5237
	1234	13.8868			1234	13.8918			1234	14.4571
	1235	13.6977			1235	13.5378			1235	14.2146
	1236	13.6713			1236	13.8638			1236	14.1905
	1237	13.5068			1237	13.7026			1237	14.2741
	1238	13.8342			1238	13.9992			1238	14.3694
	1239	13.7244			1239	14.1423			1239	14.0694
	1240	13.474			1240	14.1831			1240	14.3627
	1241	13.7194			1241	14.063			1241	14.3244
	1242	13.7622			1242	14.0686			1242	14.5538
	1243	13.6419			1243	14.0847			1243	14.7125
	1244	13.6837			1244	14.0058			1244	14.6189
	1245	13.749			1245	13.9655			1245	14.6864
	1246	13.4803			1246	14.22			1246	14.9289
	1247	13.4256			1247	14.457			1247	14.7215
	1248	13.4362			1248	14.1857			1248	14.6904
	1249	13.5308			1249	14.1284			1249	14.5381
	1250	13.3451			1250	14.1954			1250	14.7492
	1251	13.3623			1251	14.126			1251	14.9698
	1252	13.4001			1252	14.1111			1252	14.7338
	1253	13.606			1253	14.0431			1253	14.7997
	1254	13.6675			1254	14.3281			1254	14.871
	1255	13.4565			1255	14.5218			1255	14.8082
	1256	13.5412			1256	14.2324			1256	15.0243
	1257	13.4591			1257	14.5298			1257	14.9015
	1258	13.5436			1258	14.439			1258	14.8628
	1259	13.6108			1259	14.2762			1259	14.7215
	1260	13.4662			1260	14.2892			1260	14.7656
	1261	13.3981			1261	14.414			1261	14.5486
	1262	13.5607			1262	14.4066			1262	14.5054
	1263	13.4539			1263	14.4001			1263	14.983
	1264	13.7138			1264	13.9783			1264	14.5849
	1265	13.7872			1265	13.6512			1265	14.6201
	1266	13.5814			1266	13.7209			1266	14.7758
	1267	13.477			1267	13.8564			1267	14.7802
	1268	13.5142			1268	13.6025			1268	14.7769
	1269	13.7098			1269	13.614			1269	14.5969
	1270	13.6975			1270	13.9326			1270	14.5274
	1271	13.602			1271	13.8033			1271	14.5766
	1272	13.4985			1272	13.8677			1272	14.1246
	1273	13.3816			1273	13.8427			1273	14.172
	1274	13.4767			1274	13.6169			1274	14.3978
	1275	13.3472			1275	13.725			1275	14.387
	1276	13.5701			1276	13.6576			1276	14.2403
	1277	13.5616			1277	13.531			1277	14.4505
	1278	13.5176			1278	13.553			1278	14.6868
	1279	13.2742			1279	13.6597			1279	14.5709
	1280	13.4081			1280	13.8083			1280	14.4429
	1281	13.208			1281	13.8064			1281	14.4775
	1282	13.0692			1282	13.8612			1282	14.533
	1283	12.9487			1283	13.6142			1283	14.5858
	1284	13.0348			1284	13.6593			1284	14.2663
	1285	13.1598			1285	13.9371			1285	14.3476
	1286	13.5035			1286	13.9153			1286	14.6329
	1287	13.3603			1287	13.6358			1287	14.6154
	1288	13.4343			1288	14.0427			1288	14.8008
	1289	13.5914			1289	13.7673			1289	14.8667
	1290	13.4891			1290	13.589			1290	14.6098
	1291	13.5182			1291	13.9963			1291	14.9621
	1292	13.3564			1292	13.753			1292	14.7723
	1293	13.0429			1293	13.6941			1293	14.905
	1294	12.9892			1294	13.8152			1294	14.6059
	1295	12.9479			1295	13.5188			1295	14.763
	1296	13.2189			1296	13.7024			1296	14.8703
	1297	13.0673			1297	13.5641			1297	14.8055
	1298	13.0768			1298	13.2553			1298	14.9978
	1299	12.9413			1299	13.4943			1299	14.7024
	1300	13.043			1300	13.3801			1300	14.281
	1301	13.1064			1301	13.5586			1301	14.2928
	1302	13.3768			1302	13.6099			1302	14.2589
	1303	13.4446			1303	13.699			1303	14.1466
	1304	13.5348			1304	13.5074			1304	14.4178
	1305	13.0882			1305	13.6963			1305	14.5049
	1306	13.3431			1306	13.9608			1306	14.4507
	1307	13.1615			1307	13.6588			1307	14.6866
	1308	13.193			1308	13.4551			1308	14.4803
	1309	13.2129			1309	13.6624			1309	14.3604
	1310	13.2383			1310	13.7778			1310	14.5089
	1311	12.9678			1311	13.6471			1311	14.2932
	1312	12.9887			1312	13.4831			1312	14.3772
	1313	12.9914			1313	13.1769			1313	14.3683
	1314	13.029			1314	13.2438			1314	14.3042
	1315	13.2017			1315	13.2553			1315	14.2697
	1316	13.2923			1316	13.3132			1316	14.3854
	1317	13.0153			1317	13.2351			1317	14.4911
	1318	13.1345			1318	13.1309			1318	14.4257
	1319	13.3998			1319	13.0011			1319	14.3928
	1320	13.1969			1320	12.9368			1320	14.3991
	1321	13.5275			1321	13.0237			1321	14.5583
	1322	13.6257			1322	13.132			1322	14.4423
	1323	13.4597			1323	13.116			1323	14.2546
	1324	13.672			1324	13.0835			1324	14.2525
	1325	13.4179			1325	13.3135			1325	14.1784
	1326	13.635			1326	13.4294			1326	14.435
	1327	13.4529			1327	13.2748			1327	14.4592
	1328	13.4854			1328	13.3675			1328	14.4369
	1329	13.6604			1329	13.4008			1329	14.5195
	1330	13.6543			1330	13.4857			1330	14.4599
	1331	13.3895			1331	13.2943			1331	14.3278
	1332	13.3777			1332	13.4637			1332	14.4216
	1333	13.1225			1333	13.4629			1333	14.3669
	1334	13.4379			1334	13.4955			1334	14.3955
	1335	13.4758			1335	13.8269			1335	14.408
	1336	13.5457			1336	13.6229			1336	14.4603
	1337	13.7411			1337	13.7714			1337	14.4731
	1338	13.5498			1338	13.7909			1338	14.3489
	1339	13.622			1339	13.9047			1339	14.542
	1340	13.6721			1340	13.6886			1340	14.0643
	1341	13.5971			1341	13.7174			1341	14.2937
	1342	13.656			1342	13.682			1342	14.2655
	1343	13.3232			1343	13.5039			1343	14.2996
	1344	13.461			1344	13.5725			1344	14.1737
	1345	13.6552			1345	13.241			1345	14.1716
	1346	13.4338			1346	13.4538			1346	14.1091
	1347	13.4616			1347	13.6472			1347	14.1998
	1348	13.6182			1348	13.4713			1348	14.2922
	1349	13.5305			1349	13.5033			1349	14.087
	1350	13.5924			1350	13.1652			1350	14.0171
	1351	13.605			1351	13.1916			1351	14.2334
	1352	13.5441			1352	13.2983			1352	14.4621
	1353	13.3928			1353	13.1819			1353	14.1635
	1354	13.4066			1354	13.2571			1354	14.3173
	1355	13.545			1355	13.2827			1355	14.3774
	1356	13.4147			1356	13.4494			1356	13.9552
	1357	13.4941			1357	13.529			1357	13.9649
	1358	13.8125			1358	13.6288			1358	14.3214
	1359	13.6176			1359	13.3331			1359	14.2245
	1360	13.7707			1360	13.4676			1360	14.1789
	1361	13.503			1361	13.2265			1361	14.1924
	1362	13.3505			1362	13.4093			1362	14.0955
	1363	13.7644			1363	13.4387			1363	14.1124
	1364	13.8207			1364	13.3479			1364	14.2259
	1365	13.6756			1365	13.2687			1365	14.287
	1366	13.8258			1366	13.1802			1366	14.2649
	1367	13.665			1367	13.2016			1367	14.4196
	1368	13.5071			1368	13.2241			1368	14.3563
	1369	13.4094			1369	13.5106			1369	14.4821
	1370	13.3003			1370	12.9053			1370	14.4861
	1371	13.3672			1371	13.0136			1371	14.5479
	1372	13.4477			1372	13.0416			1372	14.4598
	1373	13.4028			1373	12.8204			1373	14.3253
	1374	13.2617			1374	12.8493			1374	14.3679
	1375	13.2892			1375	12.8756			1375	14.3031
	1376	13.5152			1376	12.7082			1376	14.2667
	1377	13.4814			1377	12.8355			1377	14.1827
	1378	13.0625			1378	12.703			1378	14.1474
	1379	12.8013			1379	12.9617			1379	13.911
	1380	13.142			1380	12.6944			1380	13.8293
	1381	12.9017			1381	12.6272			1381	13.7998
	1382	12.9334			1382	12.9513			1382	14.0381
	1383	13.0413			1383	12.9043			1383	14.1862
	1384	13.054			1384	12.8094			1384	14.2924
	1385	13.0058			1385	12.7019			1385	14.198
	1386	13.061			1386	12.8789			1386	14.1025
	1387	13.0916			1387	12.8256			1387	14.3422
	1388	13.3525			1388	12.817			1388	13.9074
	1389	13.0767			1389	12.6761			1389	14.0734
	1390	13.1912			1390	12.6448			1390	14.1372
	1391	13.1792			1391	12.6188			1391	14.1096
	1392	12.9354			1392	12.8325			1392	14.0975
	1393	13.0009			1393	12.7165			1393	13.6501
	1394	12.8876			1394	12.8115			1394	13.9411
	1395	13.2558			1395	12.9348			1395	13.9001
	1396	13.3846			1396	12.9812			1396	13.8297
	1397	13.5484			1397	13.0457			1397	13.8543
	1398	13.3623			1398	12.9547			1398	13.923
	1399	13.3859			1399	12.8164			1399	14.1673
	1400	13.7354			1400	12.8913			1400	13.8315
	1401	13.6818			1401	13.1061			1401	13.5711
	1402	13.1232			1402	12.9165			1402	13.6106
	1403	13.0589			1403	12.9679			1403	13.7306
	1404	13.0917			1404	12.9001			1404	13.942
	1405	13.0172			1405	12.7904			1405	13.7128
	1406	12.8692			1406	12.6335			1406	13.7377
	1407	13.1366			1407	12.8921			1407	13.7892
	1408	13.0337			1408	12.8876			1408	13.7311
	1409	13.0324			1409	12.8997			1409	13.9278
	1410	12.6487			1410	12.468			1410	13.7971
	1411	12.8085			1411	12.7226			1411	13.6334
	1412	13.103			1412	12.5525			1412	13.5573
	1413	12.8836			1413	12.5122			1413	13.5737
	1414	13.1823			1414	12.4885			1414	13.6913
	1415	13.2922			1415	12.5884			1415	13.7923
	1416	13.1265			1416	12.5957			1416	13.7545
	1417	13.2126			1417	12.5292			1417	13.7749
	1418	13.1308			1418	12.2682			1418	13.6653
	1419	12.9563			1419	12.3388			1419	13.7569
	1420	12.9382			1420	12.5036			1420	13.6276
	1421	12.9097			1421	12.4801			1421	13.6656
	1422	13.0206			1422	12.6931			1422	13.7084
	1423	12.8968			1423	12.5737			1423	13.7744
	1424	12.8779			1424	12.5487			1424	13.6692
	1425	12.8964			1425	12.7228			1425	13.8289
	1426	12.9488			1426	12.8422			1426	13.5276
	1427	12.9401			1427	12.6757			1427	13.8593
	1428	13.3952			1428	12.8949			1428	13.7929
	1429	12.9574			1429	12.8528			1429	14.0403
	1430	13.1034			1430	13.0285			1430	13.865
	1431	13.1968			1431	12.8442			1431	14.0748
	1432	13.1782			1432	12.7856			1432	14.0198
	1433	12.9975			1433	12.6535			1433	13.8001
	1434	12.7984			1434	12.8005			1434	13.66
	1435	13.0015			1435	12.9568			1435	13.8334
	1436	13.0708			1436	13.0572			1436	13.8852
	1437	13.1445			1437	12.8629			1437	14.1144
	1438	13.2099			1438	12.8387			1438	13.9436
	1439	13.5203			1439	12.6374			1439	14.4154
	1440	13.392			1440	12.564			1440	14.4242
	1441	13.3332			1441	12.4655			1441	14.4677
	1442	13.4927			1442	12.5722			1442	14.4425
	1443	12.9816			1443	12.3075			1443	14.2279
	1444	13.0217			1444	12.613			1444	13.8141
	1445	13.3513			1445	12.5779			1445	13.986
	1446	13.38			1446	12.3979			1446	14.0667
	1447	13.3724			1447	12.6156			1447	13.9891
	1448	13.2266			1448	12.6649			1448	13.7687
	1449	13.3068			1449	12.788			1449	13.8303
	1450	13.3795			1450	13.0376			1450	14.0645
	1451	13.4701			1451	12.9085			1451	14.2414
	1452	13.5943			1452	13.0403			1452	13.9494
	1453	13.0712			1453	12.9647			1453	14.0585
	1454	13.0284			1454	13.088			1454	13.6441
	1455	12.9375			1455	12.9967			1455	13.8983
	1456	13.0416			1456	13.0923			1456	13.8914
	1457	13.5951			1457	12.9317			1457	13.9835
	1458	13.5468			1458	13.0202			1458	13.9601
	1459	13.4022			1459	13.281			1459	14.0894
	1460	13.4161			1460	12.9093			1460	14.0702
	1461	13.2921			1461	12.9801			1461	14.1366
	1462	13.4237			1462	13.0875			1462	13.8921
	1463	13.4522			1463	12.8907			1463	13.8316
	1464	13.4504			1464	12.9202			1464	13.8472
	1465	13.6824			1465	13.0259			1465	13.8169
	1466	13.7295			1466	13.0812			1466	14.0621
	1467	13.5274			1467	12.8574			1467	14.0966
	1468	13.6641			1468	12.8815			1468	14.2028
	1469	13.5207			1469	13.0254			1469	14.298
	1470	13.6431			1470	12.9615			1470	13.8232
	1471	13.0705			1471	13.0529			1471	13.8374
	1472	13.3881			1472	12.8502			1472	14.2196
	1473	13.3393			1473	12.873			1473	14.1021
	1474	13.3832			1474	12.7707			1474	13.9447
	1475	13.6443			1475	12.6706			1475	13.9654
	1476	13.6194			1476	12.5788			1476	14.0055
	1477	13.5735			1477	12.6376			1477	14.1705
	1478	13.4977			1478	12.487			1478	14.1487
	1479	13.4141			1479	12.5036			1479	14.0505
	1480	13.4847			1480	12.696			1480	14.1914
	1481	13.2247			1481	12.7441			1481	14.2181
	1482	13.1139			1482	12.4254			1482	14.2916
	1483	13.1929			1483	12.3186			1483	14.0843
	1484	13.224			1484	12.4936			1484	13.8697
	1485	13.3072			1485	12.4303			1485	13.9932
	1486	13.2414			1486	12.4604			1486	14.1732
	1487	13.5079			1487	12.5524			1487	14.0345
	1488	13.5209			1488	12.6469			1488	14.2246
	1489	13.3086			1489	12.7124			1489	14.6228
	1490	13.2974			1490	12.7893			1490	14.4249
	1491	13.1916			1491	12.652			1491	14.4897
	1492	13.1323			1492	12.5849			1492	14.4492
	1493	13.1769			1493	12.613			1493	14.2649
	1494	13.6631			1494	12.5049			1494	14.6471
	1495	13.3578			1495	12.6555			1495	14.6845
	1496	13.4539			1496	12.7185			1496	14.2646
	1497	13.3059			1497	12.8823			1497	14.1774
	1498	13.4712			1498	12.7982			1498	13.845
	1499	13.7604			1499	12.9675			1499	14.3398
	1500	13.422			1500	12.8			1500	14.273
	1501	13.5262			1501	12.8308			1501	14.04
	1502	13.2874			1502	13.0309			1502	14.286
	1503	13.6563			1503	12.8309			1503	14.1641
	1504	13.5944			1504	12.6464			1504	13.9534
	1505	13.7091			1505	12.516			1505	14.2371
	1506	13.4376			1506	12.6089			1506	14.4885
	1507	13.4797			1507	12.4333			1507	14.4122
	1508	13.4353			1508	12.3103			1508	14.6438
	1509	13.569			1509	12.4608			1509	14.6761
	1510	13.7182			1510	12.4809			1510	14.6304
	1511	13.7462			1511	12.5506			1511	14.4289
	1512	13.5985			1512	12.7078			1512	14.7838
	1513	13.7008			1513	12.5292			1513	14.6917
	1514	13.6041			1514	12.3913			1514	14.4104
	1515	13.5708			1515	12.3813			1515	14.5695
	1516	13.4744			1516	12.7676			1516	14.6019
	1517	13.4111			1517	12.7738			1517	14.5818
	1518	13.7766			1518	12.8538			1518	14.3072
	1519	13.7728			1519	12.9144			1519	14.2103
	1520	13.7292			1520	13.0172			1520	14.438
	1521	13.565			1521	12.9093			1521	14.6459
	1522	13.3694			1522	13.2904			1522	14.434
	1523	13.5209			1523	13.1923			1523	14.5384
	1524	13.451			1524	13.1151			1524	14.8644
	1525	13.5731			1525	12.8629			1525	14.6984
	1526	13.6364			1526	12.7992			1526	15.0241
	1527	13.6266			1527	12.7167			1527	14.9847
	1528	13.4898			1528	12.8286			1528	14.6276
	1529	13.8477			1529	12.2695			1529	14.7199
	1530	13.7829			1530	12.4772			1530	14.6015
	1531	14.0356			1531	12.3072			1531	14.7094
	1532	13.8341			1532	12.2626			1532	14.805
	1533	13.9252			1533	12.6059			1533	14.9102
	1534	13.9974			1534	12.3976			1534	14.6103
	1535	13.5664			1535	12.4768			1535	14.5827
	1536	13.7954			1536	12.2864			1536	14.7715
	1537	13.6343			1537	12.3665			1537	15.0076
	1538	13.808			1538	12.5586			1538	14.9176
	1539	13.912			1539	12.3867			1539	14.6655
	1540	13.6841			1540	12.6155			1540	14.5504
	1541	13.9363			1541	12.3233			1541	14.6809
	1542	13.4647			1542	12.3618			1542	14.2677
	1543	13.4776			1543	12.5865			1543	14.5853
	1544	13.624			1544	12.6979			1544	14.4135
	1545	13.3007			1545	12.7826			1545	14.4145
	1546	13.2808			1546	12.881			1546	14.497
	1547	13.4821			1547	12.7605			1547	14.6189
	1548	13.4664			1548	12.7194			1548	14.6939
	1549	13.483			1549	12.6213			1549	14.7044
	1550	13.5477			1550	12.5378			1550	14.9213
	1551	13.4662			1551	12.6879			1551	14.678
	1552	13.3978			1552	12.8122			1552	14.7313
	1553	13.4465			1553	12.7685			1553	14.9193
	1554	13.6701			1554	12.7671			1554	14.5872
	1555	13.4632			1555	13.0033			1555	14.6581
	1556	13.2455			1556	12.8578			1556	14.2996
	1557	13.228			1557	12.9866			1557	14.5798
	1558	12.9994			1558	13.1611			1558	14.2397
	1559	13.0268			1559	13.0829			1559	14.4519
	1560	12.7234			1560	13.1477			1560	14.2546
	1561	12.8931			1561	13.1467			1561	14.457
	1562	13.0014			1562	13.3058			1562	14.2851
	1563	12.9292			1563	13.2098			1563	14.4618
	1564	12.9912			1564	13.2746			1564	14.5195
	1565	13.1169			1565	13.2415			1565	14.6594
	1566	13.2313			1566	13.1385			1566	14.6141
	1567	13.0784			1567	13.2231			1567	14.3823
	1568	13.3528			1568	13.2352			1568	14.5185
	1569	13.0522			1569	13.0535			1569	14.7099
	1570	12.8706			1570	13.0879			1570	14.9252
	1571	13.157			1571	13.0401			1571	14.7069
	1572	13.2762			1572	13.0495			1572	14.7071
	1573	13.2723			1573	13.06			1573	14.6089
	1574	13.0437			1574	12.9086			1574	14.7357
	1575	13.0252			1575	13.0415			1575	14.6957
	1576	13.0745			1576	12.9901			1576	14.8925
	1577	13.0139			1577	13.0598			1577	14.6131
	1578	12.9671			1578	13.0816			1578	14.5304
	1579	12.9944			1579	12.9794			1579	14.4635
	1580	13.0906			1580	12.6577			1580	14.6953
	1581	12.9448			1581	12.8794			1581	14.752
	1582	13.0681			1582	12.9279			1582	14.6747
	1583	12.9147			1583	12.8771			1583	14.5293
	1584	13.1287			1584	12.8882			1584	14.4135
	1585	13.4032			1585	13.0167			1585	14.6204
	1586	13.4238			1586	12.9463			1586	14.6174
	1587	13.0236			1587	13.1688			1587	14.485
	1588	13.07			1588	13.217			1588	14.3615
	1589	13.1079			1589	13.3941			1589	14.6648
	1590	13.0905			1590	13.3081			1590	14.4871
	1591	13.1258			1591	13.2163			1591	14.4427
	1592	13.1452			1592	13.1144			1592	14.4512
	1593	12.9868			1593	13.0934			1593	14.7136
	1594	12.9126			1594	13.1591			1594	14.8243
	1595	13.2585			1595	13.2635			1595	14.4803
	1596	13.2524			1596	13.2977			1596	14.3883
	1597	13.2299			1597	13.3301			1597	14.3578
	1598	13.1145			1598	13.3019			1598	14.4107
	1599	13.1553			1599	13.1154			1599	14.3921
	1600	13.1072			1600	13.2689			1600	14.5572
	1601	13.2471			1601	13.5505			1601	14.5068
	1602	13.1987			1602	13.3926			1602	14.4653
	1603	13.5442			1603	13.8006			1603	14.2666
	1604	13.3102			1604	13.7028			1604	14.1122
	1605	13.5834			1605	13.4799			1605	14.1189
	1606	13.3703			1606	13.5769			1606	14.0491
	1607	13.5402			1607	13.3822			1607	13.8378
	1608	13.3752			1608	12.9999			1608	13.9801
	1609	13.3339			1609	13.3159			1609	14.2993
	1610	13.3717			1610	13.3292			1610	14.2685
	1611	13.5611			1611	13.1221			1611	14.5033
	1612	13.5261			1612	13.2324			1612	14.4526
	1613	13.5445			1613	13.4095			1613	14.6611
	1614	13.5385			1614	13.3333			1614	14.4403
	1615	13.3139			1615	13.4905			1615	14.4092
	1616	13.3658			1616	13.3868			1616	14.4144
	1617	13.4068			1617	13.5675			1617	14.0672
	1618	13.318			1618	13.7131			1618	14.3963
	1619	13.6605			1619	13.9564			1619	14.2155
	1620	13.6978			1620	14.1023			1620	14.1272
	1621	13.4976			1621	14.0974			1621	14.4168
	1622	13.2995			1622	13.7511			1622	14.382
	1623	13.2925			1623	13.8518			1623	14.525
	1624	13.5166			1624	14.0699			1624	14.3562
	1625	13.7001			1625	14.0701			1625	14.2099
	1626	13.8393			1626	14.0472			1626	14.1614
	1627	13.6			1627	14.0304			1627	14.2289
	1628	13.5564			1628	13.7647			1628	14.3572
	1629	13.652			1629	13.8037			1629	14.2408
	1630	13.8798			1630	13.6811			1630	14.248
	1631	13.5468			1631	13.5252			1631	14.4811
	1632	13.4682			1632	13.5074			1632	14.197
	1633	13.7242			1633	13.4918			1633	14.1598
	1634	13.6236			1634	13.4671			1634	14.1483
	1635	13.6535			1635	13.4488			1635	14.1522
	1636	13.7256			1636	13.3627			1636	14.2987
	1637	13.8898			1637	13.3434			1637	14.2803
	1638	13.5258			1638	13.5296			1638	14.4637
	1639	13.4817			1639	13.3603			1639	14.1149
	1640	13.5521			1640	13.4418			1640	14.0768
	1641	13.5744			1641	13.5346			1641	14.2104
	1642	13.303			1642	13.1279			1642	14.1478
	1643	13.6309			1643	13.069			1643	14.2273
	1644	13.581			1644	13.3619			1644	14.2226
	1645	13.1948			1645	13.2163			1645	14.0924
	1646	13.1905			1646	13.581			1646	14.2946
	1647	13.1877			1647	13.4212			1647	14.1572
	1648	13.0984			1648	13.3577			1648	14.034
	1649	12.9975			1649	13.6425			1649	13.9822
	1650	13.211			1650	13.6317			1650	14.2661
	1651	13.1926			1651	13.6842			1651	14.2239
	1652	13.2818			1652	13.5645			1652	14.2546
	1653	13.1381			1653	13.5832			1653	14.1102
	1654	12.9249			1654	13.4281			1654	14.1368
	1655	13.4597			1655	13.3662			1655	14.3452
	1656	13.6383			1656	13.3946			1656	13.9526
	1657	13.8092			1657	13.27			1657	13.9749
	1658	13.9508			1658	13.2788			1658	13.934
	1659	13.7354			1659	13.3248			1659	14.0198
	1660	13.9867			1660	13.2411			1660	14.0617
	1661	13.9858			1661	13.4605			1661	14.0634
	1662	13.9032			1662	13.7687			1662	14.3997
	1663	13.8848			1663	13.5864			1663	14.1267
	1664	13.7822			1664	13.6941			1664	14.2955
	1665	14.0762			1665	13.8278			1665	14.239
	1666	13.9367			1666	13.8415			1666	14.2962
	1667	14.2028			1667	13.6621			1667	14.08
	1668	14.2549			1668	13.659			1668	14.0196
	1669	13.9558			1669	14.0978			1669	13.8563
	1670	13.8341			1670	13.9915			1670	13.9681
	1671	13.7244			1671	14.0881			1671	13.7179
	1672	13.4565			1672	14.0312			1672	13.8253
	1673	13.9108			1673	14.0838			1673	13.8682
	1674	13.3838			1674	14.2095			1674	13.921
	1675	13.2486			1675	14.133			1675	14.0802
	1676	13.0364			1676	14.3667			1676	14.0923
	1677	13.3093			1677	14.2554			1677	14.1073
	1678	12.9556			1678	14.1621			1678	14.2546
	1679	13.2391			1679	14.1855			1679	14.1424
	1680	13.1463			1680	14.2763			1680	14.2245
	1681	13.1339			1681	13.855			1681	14.1218
	1682	13.0772			1682	13.9592			1682	14.1759
	1683	13.0949			1683	13.9783			1683	14.4252
	1684	13.103			1684	14.0081			1684	14.5175
	1685	13.1888			1685	14.2542			1685	14.3822
	1686	13.4324			1686	14.1302			1686	14.1058
	1687	13.345			1687	13.9405			1687	14.3395
	1688	13.2708			1688	14.0285			1688	14.2659
	1689	13.1623			1689	14.0205			1689	14.2144
	1690	12.9093			1690	13.8373			1690	14.502
	1691	12.8777			1691	13.7825			1691	14.262
	1692	13.2072			1692	13.9081			1692	14.3122
	1693	13.2761			1693	14.0815			1693	14.4454
	1694	13.1808			1694	13.8149			1694	14.5378
	1695	13.3329			1695	14.0655			1695	14.376
	1696	12.9596			1696	13.5734			1696	14.6389
	1697	12.7871			1697	13.6957			1697	14.538
	1698	12.6955			1698	13.7786			1698	14.4826
	1699	12.8244			1699	13.7641			1699	14.673
	1700	12.9396			1700	13.7143			1700	14.4045
	1701	13.0094			1701	13.6202			1701	14.3615
	1702	13.035			1702	13.7032			1702	14.2423
	1703	12.9892			1703	13.7069			1703	14.2451
	1704	13.2099			1704	13.4843			1704	14.5851
	1705	13.2101			1705	13.6358			1705	14.6309
	1706	13.1379			1706	13.6919			1706	14.7137
	1707	13.0537			1707	13.7955			1707	14.914
	1708	12.9628			1708	13.8872			1708	14.9964
	1709	13.2263			1709	13.9113			1709	15.0444
	1710	13.281			1710	13.9927			1710	14.5724
	1711	13.296			1711	14.1948			1711	14.6876
	1712	13.3356			1712	13.8173			1712	14.7528
	1713	13.4634			1713	13.9868			1713	14.7277
	1714	13.2972			1714	13.8909			1714	14.5101
	1715	13.3205			1715	14.0444			1715	14.6566
	1716	13.5736			1716	13.7879			1716	14.6556
	1717	13.6378			1717	13.8833			1717	14.6566
	1718	13.239			1718	13.5573			1718	14.593
	1719	13.3524			1719	13.8701			1719	14.207
	1720	13.2351			1720	13.6765			1720	14.432
	1721	13.1276			1721	13.7028			1721	14.6383
	1722	13.1143			1722	13.5413			1722	14.1708
	1723	13.1009			1723	13.9087			1723	14.4053
	1724	13.2012			1724	13.7208			1724	14.4715
	1725	13.037			1725	13.882			1725	14.3503
	1726	13.1537			1726	14.0261			1726	14.3145
	1727	13.2392			1727	13.7732			1727	14.6103
	1728	12.9806			1728	13.6292			1728	14.3137
	1729	13.0776			1729	13.7051			1729	14.4207
	1730	13.2916			1730	13.417			1730	14.1037
	1731	12.9919			1731	13.5503			1731	14.321
	1732	13.1567			1732	13.6574			1732	14.5868
	1733	13.2053			1733	13.6191			1733	14.6244
	1734	13.2004			1734	13.6853			1734	14.3123
	1735	13.367			1735	13.7197			1735	14.3287
	1736	13.1783			1736	13.7285			1736	14.3766
	1737	13.3412			1737	13.6115			1737	14.4662
	1738	13.1196			1738	13.4785			1738	14.2902
	1739	13.0617			1739	13.6832			1739	14.4818
	1740	13.1561			1740	13.8729			1740	14.5695
	1741	13.1865			1741	13.7828			1741	14.4264
	1742	13.3791			1742	14.1241			1742	14.4811
	1743	13.363			1743	14.2084			1743	14.4772
	1744	13.5788			1744	14.1055			1744	14.1983
	1745	13.4669			1745	13.8529			1745	14.3655
	1746	13.181			1746	14.1653			1746	14.357
	1747	13.1139			1747	13.9957			1747	14.4905
	1748	12.8678			1748	13.8811			1748	14.5158
	1749	13.0276			1749	13.9027			1749	14.4502
	1750	13.195			1750	14.1694			1750	14.6934
	1751	13.0624			1751	14.1561			1751	14.8583
	1752	12.9637			1752	14.3131			1752	14.9255
	1753	13.2162			1753	14.2025			1753	15.0143
	1754	13.2429			1754	14.4463			1754	15.2018
	1755	13.1989			1755	14.3249			1755	14.9703
	1756	12.9896			1756	14.2091			1756	15.2803
	1757	12.9918			1757	14.4152			1757	15.1828
	1758	12.9468			1758	14.4033			1758	15.1321
	1759	12.8615			1759	14.2726			1759	15.0568
	1760	12.8529			1760	14.4099			1760	15.1139
	1761	12.7356			1761	14.3487			1761	15.0588
	1762	12.8148			1762	14.234			1762	14.9827
	1763	12.8118			1763	14.0284			1763	14.9212
	1764	12.711			1764	14.2658			1764	14.9611
	1765	12.916			1765	14.0883			1765	14.571
	1766	13.2259			1766	14.2008			1766	14.6312
	1767	12.9221			1767	14.182			1767	14.786
	1768	12.7488			1768	14.2079			1768	14.8348
	1769	12.9461			1769	14.3848			1769	14.8887
	1770	13.0416			1770	14.4084			1770	14.6585
	1771	13.2733			1771	14.1237			1771	14.7425
	1772	13.181			1772	14.3505			1772	14.8099
	1773	13.0396			1773	14.1628			1773	14.6729
	1774	13.1307			1774	14.2587			1774	14.683
	1775	12.9148			1775	14.2889			1775	14.6336
	1776	12.8619			1776	14.1479			1776	14.7831
	1777	13.0053			1777	14.0363			1777	14.9278
	1778	12.8309			1778	14.2294			1778	14.8267
	1779	13.0582			1779	14.3803			1779	14.8441
	1780	13.0074			1780	14.154			1780	14.8374
	1781	12.9298			1781	14.2676			1781	15.1313
	1782	12.9419			1782	14.508			1782	15.1031
	1783	12.8224			1783	14.4447			1783	14.9985
	1784	12.9838			1784	14.3042			1784	14.9258
	1785	13.038			1785	14.1665			1785	14.6577
	1786	12.9407			1786	14.2966			1786	14.7322
	1787	12.782			1787	14.4439			1787	14.5561
	1788	12.9352			1788	14.5018			1788	14.7084
	1789	12.879			1789	14.4773			1789	14.7657
	1790	12.7854			1790	14.5363			1790	14.4956
	1791	12.7029			1791	14.7511			1791	14.5758
	1792	13.1327			1792	14.3537			1792	14.5649
	1793	12.9494			1793	14.4963			1793	14.4716
	1794	12.9727			1794	14.2068			1794	14.7497
	1795	12.9086			1795	14.3854			1795	14.6745
	1796	13.0414			1796	14.5394			1796	14.5111
	1797	12.9815			1797	14.3861			1797	14.282
	1798	13.0623			1798	14.5501			1798	14.4685
	1799	12.9701			1799	14.407			1799	14.371
	1800	13.0861			1800	14.4813			1800	14.3991
	1801	13.1003			1801	14.5287			1801	14.3426
	1802	13.0181			1802	14.5175			1802	14.3567
	1803	13.0113			1803	14.6638			1803	14.4593
	1804	13.1559			1804	14.5041			1804	14.5225
	1805	13.1545			1805	14.4537			1805	14.2108
	1806	13.3767			1806	14.4941			1806	14.5542
	1807	13.3533			1807	14.5469			1807	14.4513
	1808	13.2451			1808	14.8398			1808	14.3039
	1809	13.3286			1809	14.5723			1809	14.5891
	1810	13.4053			1810	14.5678			1810	14.5908
	1811	13.5105			1811	14.6637			1811	14.8874
	1812	13.5404			1812	14.5096			1812	14.4027
	1813	13.4478			1813	14.2636			1813	14.3688
	1814	13.7835			1814	14.2262			1814	14.4362
	1815	13.4238			1815	14.2819			1815	14.5954
	1816	13.6008			1816	13.9035			1816	14.6774
	1817	13.5905			1817	14.0325			1817	14.5326
	1818	13.6073			1818	13.751			1818	14.4515
	1819	13.7414			1819	13.6758			1819	14.3641
	1820	13.6946			1820	13.8078			1820	14.2471
	1821	13.8363			1821	13.853			1821	14.4198
	1822	13.808			1822	13.7052			1822	14.2732
	1823	13.731			1823	13.9893			1823	14.4837
	1824	13.6414			1824	13.8079			1824	14.4585
	1825	13.6853			1825	14.2473			1825	14.4944
	1826	14.055			1826	14.3275			1826	14.7151
	1827	13.712			1827	14.2135			1827	14.5932
	1828	13.8268			1828	14.3913			1828	14.5626
	1829	13.6483			1829	14.3682			1829	14.5645
	1830	13.8174			1830	14.5114			1830	14.6759
	1831	13.6412			1831	14.1779			1831	14.5434
	1832	13.4282			1832	14.2898			1832	14.7738
	1833	13.7997			1833	14.4658			1833	14.9214
	1834	13.5301			1834	14.1791			1834	14.8427
	1835	13.2781			1835	14.1732			1835	15.1429
	1836	13.3682			1836	14.1011			1836	15.0137
	1837	13.5416			1837	14.3047			1837	15.0705
	1838	13.3087			1838	14.0368			1838	15.1671
	1839	13.6422			1839	13.9703			1839	14.8255
	1840	13.59			1840	14.0441			1840	15.0616
	1841	13.7235			1841	13.9556			1841	15.21
	1842	13.5834			1842	14.1305			1842	14.9369
	1843	13.686			1843	14.1724			1843	14.5606
	1844	13.3636			1844	13.8046			1844	14.8246
	1845	13.5446			1845	13.9072			1845	14.9291
	1846	13.5501			1846	14.1853			1846	14.9853
	1847	13.7026			1847	13.9148			1847	14.8625
	1848	13.8466			1848	13.9956			1848	14.8444
	1849	13.7646			1849	14.3205			1849	14.9414
	1850	14.2654			1850	14.0751			1850	14.944
	1851	13.7142			1851	13.915			1851	14.8659
	1852	13.8321			1852	14.1631			1852	15.2301
	1853	13.9415			1853	14.2789			1853	15.2828
	1854	13.8344			1854	14.1173			1854	15.3577
	1855	13.8943			1855	14.2881			1855	15.3519
	1856	13.9143			1856	14.1033			1856	15.2837
	1857	13.923			1857	14.2286			1857	15.1218
	1858	13.645			1858	14.1769			1858	14.9845
	1859	13.4804			1859	14.1132			1859	15.233
	1860	13.4841			1860	13.808			1860	14.9915
	1861	13.5005			1861	14.1286			1861	14.7529
	1862	13.5206			1862	14.1329			1862	14.6167
	1863	13.446			1863	13.9362			1863	14.8645
	1864	13.6255			1864	13.886			1864	14.9105
	1865	13.5915			1865	13.7168			1865	14.7864
	1866	13.4478			1866	13.8962			1866	14.6343
	1867	13.467			1867	13.9767			1867	14.8158
	1868	13.475			1868	13.7469			1868	14.7354
	1869	13.3907			1869	13.8765			1869	14.7152
	1870	13.6953			1870	13.9404			1870	14.8094
	1871	13.3606			1871	13.9795			1871	14.822
	1872	13.3			1872	14			1872	14.5248
	1873	13.2323			1873	14.0809			1873	14.6233
	1874	13.1777			1874	14.0873			1874	14.6222
	1875	13.3318			1875	13.8348			1875	14.9592
	1876	13.3549			1876	13.8462			1876	14.6674
	1877	13.0368			1877	13.9044			1877	14.5251
	1878	13.2988			1878	13.8895			1878	14.7367
	1879	13.3578			1879	13.9246			1879	14.2472
	1880	13.2202			1880	13.6492			1880	14.2581
	1881	13.36			1881	13.9479			1881	14.2776
	1882	13.0761			1882	13.9693			1882	14.4261
	1883	12.9442			1883	13.9133			1883	14.6193
	1884	13.1391			1884	13.8389			1884	14.4846
	1885	13.1019			1885	14.0028			1885	14.4466
	1886	13.0794			1886	13.8213			1886	14.3895
	1887	13.1996			1887	14.1199			1887	14.6952
	1888	13.3513			1888	14.0942			1888	14.6323
	1889	13.3524			1889	14.185			1889	14.8974
	1890	13.2737			1890	14.2805			1890	14.8879
	1891	13.0711			1891	14.0787			1891	15.013
	1892	13.1634			1892	14.3039			1892	14.9627
	1893	13.3429			1893	14.2324			1893	14.9076
	1894	12.7611			1894	14.2314			1894	15.1107
	1895	12.8584			1895	14.3311			1895	14.9344
	1896	12.9847			1896	14.3275			1896	14.6868
	1897	13.1757			1897	14.4021			1897	14.7841
	1898	13.3273			1898	14.2727			1898	15.1025
	1899	13.4509			1899	14.0695			1899	14.8864
	1900	13.1314			1900	13.9431			1900	14.8272
	1901	12.7897			1901	14.0834			1901	14.865
	1902	13.1975			1902	13.9342			1902	15.0231
	1903	13.1857			1903	14.0219			1903	15.0013
	1904	13.2501			1904	14.022			1904	14.8719
	1905	13.3302			1905	14.0584			1905	14.903
	1906	13.3147			1906	14.2321			1906	14.9072
	1907	13.0887			1907	14.1333			1907	14.7828
	1908	13.1171			1908	14.2179			1908	14.5172
	1909	13.22			1909	13.8595			1909	14.5461
	1910	13.1653			1910	13.6326			1910	14.5496
	1911	13.2155			1911	13.8355			1911	14.8887
	1912	13.0664			1912	13.6812			1912	14.8914
	1913	13.3307			1913	13.8451			1913	14.9422
	1914	13.3428			1914	13.8436			1914	14.6609
	1915	13.1331			1915	13.7651			1915	14.6476
	1916	13.2878			1916	13.711			1916	14.7386
	1917	13.2499			1917	13.9885			1917	14.9755
	1918	13.1396			1918	13.7861			1918	14.9619
	1919	13.1937			1919	14.0305			1919	14.9269
	1920	13.2114			1920	13.8905			1920	14.6975
	1921	13.2165			1921	14.0495			1921	15.0123
	1922	13.1732			1922	13.9431			1922	14.948
	1923	13.2787			1923	14.0628			1923	14.8638
	1924	13.8051			1924	13.9097			1924	14.9425
	1925	13.342			1925	14.1132			1925	14.6916
	1926	13.1981			1926	14.1042			1926	14.5646
	1927	13.0813			1927	14.05			1927	14.8124
	1928	13.2644			1928	14.0462			1928	14.6786
	1929	13.1034			1929	13.9916			1929	14.8342
	1930	13.0516			1930	14.0501			1930	14.9484
	1931	13.0041			1931	14.2492			1931	14.9904
	1932	13.1834			1932	14.2046			1932	14.7848
	1933	13.2289			1933	14.1504			1933	14.6431
	1934	13.3969			1934	14.2959			1934	14.6979
	1935	13.3691			1935	14.3782			1935	14.8165
	1936	13.4563			1936	14.3967			1936	14.8903
	1937	13.3101			1937	14.537			1937	14.5655
	1938	13.063			1938	14.6057			1938	14.3556
	1939	13.0474			1939	14.4856			1939	14.3685
	1940	13.2227			1940	14.5154			1940	14.1444
	1941	13.2426			1941	14.5323			1941	14.0106
	1942	13.1902			1942	14.4431			1942	14.4868
	1943	12.9595			1943	14.3383			1943	14.6303
	1944	13.0572			1944	14.3529			1944	14.4691
	1945	13.0267			1945	14.3404			1945	14.7827
	1946	12.9553			1946	14.4844			1946	14.7789
	1947	13.2325			1947	14.5829			1947	14.775
	1948	13.1223			1948	14.2208			1948	14.7674
	1949	13.1921			1949	14.1333			1949	14.9523
	1950	13.147			1950	14.178			1950	15.1448
	1951	13.1962			1951	14.1898			1951	15.3554
	1952	13.2645			1952	14.3687			1952	15.3716
	1953	13.1755			1953	14.2726			1953	15.2819
	1954	13.144			1954	14.2546			1954	15.194
	1955	13.1818			1955	14.262			1955	14.8933
	1956	13.1894			1956	14.439			1956	15.2836
	1957	13.0662			1957	14.3259			1957	15.4662
	1958	13.0582			1958	14.4201			1958	15.1372
	1959	13.164			1959	14.3578			1959	15.2511
	1960	13.2932			1960	14.4253			1960	15.128
	1961	13.4555			1961	14.5396			1961	15.1382
	1962	13.2676			1962	14.6084			1962	15.5824
	1963	13.4651			1963	14.5581			1963	15.3527
	1964	13.3026			1964	14.5729			1964	15.3038
	1965	13.6307			1965	14.8963			1965	15.3075
	1966	13.3433			1966	14.8588			1966	15.4383
	1967	13.3464			1967	14.7708			1967	15.3329
	1968	13.2529			1968	15.0734			1968	15.3617
	1969	13.2308			1969	14.9306			1969	15.5868
	1970	13.2751			1970	15.0236			1970	15.631
	1971	13.496			1971	15.1343			1971	15.3742
	1972	13.7144			1972	15.2055			1972	15.5898
	1973	13.5273			1973	15.2398			1973	15.7714
	1974	13.6579			1974	14.9521			1974	15.6534
	1975	13.7288			1975	14.8254			1975	15.8393
	1976	13.4651			1976	14.6272			1976	15.8391
	1977	13.4242			1977	15.0537			1977	15.5588
	1978	13.4878			1978	14.8317			1978	15.6565
	1979	13.4481			1979	14.7286			1979	15.4295
	1980	13.3357			1980	15.1392			1980	15.3423
	1981	13.2186			1981	14.8486			1981	15.2731
	1982	13.1538			1982	14.6712			1982	15.4821
	1983	13.12			1983	14.5887			1983	15.4509
	1984	13.4814			1984	14.6295			1984	15.3027
	1985	13.3451			1985	15.0366			1985	15.4408
	1986	13.2649			1986	15.2738			1986	15.0267
	1987	13.232			1987	15.1429			1987	15.118
	1988	13.4257			1988	15.1898			1988	15.2545
	1989	13.4956			1989	15.1106			1989	14.9253
	1990	13.6254			1990	14.7581			1990	14.8503
	1991	13.7116			1991	14.7516			1991	15.0716
	1992	13.6751			1992	14.8371			1992	15.1011
	1993	13.8945			1993	14.4816			1993	15.3243
	1994	13.969			1994	14.8555			1994	15.1587
	1995	13.9213			1995	14.6746			1995	15.4382
	1996	14			1996	14.7413			1996	15.2726
	1997	13.8942			1997	14.9278			1997	15.281
	1998	13.9429			1998	14.7186			1998	15.3291
	1999	13.7735			1999	14.5299			1999	15.3196
[truncated: 12,584 more rows]

## Sheet: Curvature 2D
	Box1	Frame	Mean_Curvature(1/Å)		Box2	Frame	Mean_Curvature(1/Å)		Box3	Frame	Mean_Curvature(1/Å)		Time frame =120ps*20frames=2400ps
		1	0.0112367			1	0.0114183			1	0.00770191
		2	0.0110877			2	0.00873486			2	0.00716078
		3	0.0104155			3	0.00765322			3	0.00831061
		4	0.0108148			4	0.00888498			4	0.00865825
		5	0.009437			5	0.0093119			5	0.00866451
		6	0.0114605			6	0.00918127			6	0.00904003
		7	0.0111861			7	0.00947174			7	0.00863032
		8	0.0108313			8	0.00803087			8	0.00826097
		9	0.0108163			9	0.00787803			9	0.00804542
		10	0.0109285			10	0.00905889			10	0.0071193
		11	0.0121878			11	0.00858202			11	0.00885001
		12	0.0116475			12	0.00818959			12	0.00920514
		13	0.0114471			13	0.0084983			13	0.00968328
		14	0.0110589			14	0.00919683			14	0.00771087
		15	0.0122311			15	0.00968659			15	0.0089856
		16	0.0120275			16	0.0103726			16	0.00807642
		17	0.0104822			17	0.0110931			17	0.00902967
		18	0.00955341			18	0.0087443			18	0.0087227
		19	0.00999567			19	0.00774265			19	0.00867291
		20	0.010253			20	0.0075415			20	0.0082417
		21	0.0104923			21	0.00809072			21	0.00939865
		22	0.011085			22	0.00734359			22	0.0082457
		23	0.0107192			23	0.00871801			23	0.00966387
		24	0.00899635			24	0.00904082			24	0.0100116
		25	0.00981612			25	0.00881154			25	0.00935722
		26	0.0106951			26	0.00863387			26	0.0097222
		27	0.0122741			27	0.0089503			27	0.0106728
		28	0.0117615			28	0.00888594			28	0.00835376
		29	0.0109757			29	0.00951917			29	0.00845639
		30	0.0117051			30	0.00786481			30	0.00945718
		31	0.0101895			31	0.0076758			31	0.00883871
		32	0.0109569			32	0.00696669			32	0.00846389
		33	0.0116223			33	0.00724309			33	0.0110054
		34	0.0097964			34	0.00816527			34	0.0101461
		35	0.0110904			35	0.00939994			35	0.00690546
		36	0.00980743			36	0.00968547			36	0.0084182
		37	0.0114224			37	0.0108167			37	0.0072786
		38	0.0111285			38	0.00984853			38	0.008119
		39	0.0119003			39	0.00946139			39	0.00932056
		40	0.0105595			40	0.00909702			40	0.00764427
		41	0.0113131			41	0.00903984			41	0.0086995
		42	0.0102854			42	0.0084638			42	0.0100331
		43	0.0106645			43	0.00969387			43	0.00870888
		44	0.00917177			44	0.00913033			44	0.00732471
		45	0.0092763			45	0.0092439			45	0.00794753
		46	0.00928554			46	0.0104506			46	0.00876419
		47	0.00937454			47	0.00926476			47	0.00780126
		48	0.00952041			48	0.0096129			48	0.010114
		49	0.00992523			49	0.0101196			49	0.00937785
		50	0.010539			50	0.010522			50	0.00845826
		51	0.0104083			51	0.0120241			51	0.00834849
		52	0.00914341			52	0.0102287			52	0.00710579
		53	0.00986438			53	0.00916906			53	0.00682071
		54	0.0104295			54	0.00930173			54	0.00653739
		55	0.00986576			55	0.00806737			55	0.00686302
		56	0.00903655			56	0.00976892			56	0.00521189
		57	0.00974701			57	0.00871134			57	0.00732538
		58	0.00842369			58	0.00918588			58	0.00683101
		59	0.00814157			59	0.00974335			59	0.00509585
		60	0.00853934			60	0.0105128			60	0.00540345
		61	0.00918153			61	0.00949422			61	0.00645919
		62	0.00871271			62	0.00949866			62	0.00794622
		63	0.00991469			63	0.00947557			63	0.00687588
		64	0.00784035			64	0.0103679			64	0.00712063
		65	0.00810588			65	0.010904			65	0.00679728
		66	0.00857227			66	0.0112915			66	0.00755228
		67	0.00922378			67	0.0111032			67	0.00813229
		68	0.00785649			68	0.00973378			68	0.0092701
		69	0.00773222			69	0.00961536			69	0.00800846
		70	0.00830673			70	0.0103296			70	0.00861468
		71	0.00899709			71	0.010211			71	0.00864774
		72	0.00831425			72	0.0104488			72	0.00995296
		73	0.00782213			73	0.00985098			73	0.00919844
		74	0.00849549			74	0.00931465			74	0.00826536
		75	0.00669223			75	0.0114134			75	0.00781986
		76	0.00793619			76	0.00960925			76	0.00944789
		77	0.00740612			77	0.00910971			77	0.00812645
		78	0.00717143			78	0.0101748			78	0.00828787
		79	0.00916155			79	0.00963254			79	0.00721272
		80	0.00830446			80	0.00959389			80	0.00714301
		81	0.00762612			81	0.0090327			81	0.0100089
		82	0.00886351			82	0.00831443			82	0.00773707
		83	0.00867386			83	0.00976902			83	0.0077067
		84	0.00727543			84	0.00837236			84	0.00763011
		85	0.00881536			85	0.00704145			85	0.00797407
		86	0.00888374			86	0.00773677			86	0.00816245
		87	0.00931649			87	0.00889481			87	0.0114464
		88	0.00894357			88	0.00877241			88	0.0100617
		89	0.00817603			89	0.00740519			89	0.00829716
		90	0.00947425			90	0.00866625			90	0.00881556
		91	0.00893694			91	0.00767322			91	0.00837565
		92	0.0081296			92	0.00875531			92	0.00853029
		93	0.010104			93	0.00894886			93	0.00856437
		94	0.0101555			94	0.00944629			94	0.00853133
		95	0.0121152			95	0.00981723			95	0.00727411
		96	0.0100767			96	0.009205			96	0.00787057
		97	0.0110441			97	0.00860978			97	0.00837659
		98	0.0108677			98	0.00957938			98	0.00815452
		99	0.0101119			99	0.00944511			99	0.00607682
		100	0.0110327			100	0.0102355			100	0.00770287
		101	0.0105286			101	0.009923			101	0.0079
		102	0.0107611			102	0.0111095			102	0.00737655
		103	0.0107708			103	0.0107708			103	0.00733801
		104	0.00984621			104	0.0104616			104	0.00704084
		105	0.00878381			105	0.0107655			105	0.00844735
		106	0.0122089			106	0.00976497			106	0.00945484
		107	0.0108093			107	0.010272			107	0.0080204
		108	0.0114089			108	0.00829911			108	0.00756842
		109	0.00926713			109	0.00770663			109	0.0093173
		110	0.011029			110	0.0084942			110	0.0091795
		111	0.0107448			111	0.00914903			111	0.00922044
		112	0.0108425			112	0.00946816			112	0.00892382
		113	0.0112321			113	0.0100586			113	0.00805369
		114	0.0101858			114	0.0103104			114	0.00784353
		115	0.00997396			115	0.00967154			115	0.00887069
		116	0.00932209			116	0.00986944			116	0.00965682
		117	0.0102188			117	0.0100619			117	0.00824352
		118	0.0107442			118	0.0101877			118	0.00779007
		119	0.0110077			119	0.0091523			119	0.00820739
		120	0.0118896			120	0.00980409			120	0.00692875
		121	0.00944057			121	0.00902089			121	0.00895379
		122	0.0102577			122	0.00964784			122	0.00826982
		123	0.0105474			123	0.0120023			123	0.0109807
		124	0.0114395			124	0.0104911			124	0.00802607
		125	0.012146			125	0.0105436			125	0.00779556
		126	0.0105738			126	0.00964269			126	0.00646849
		127	0.0103431			127	0.00954933			127	0.00589126
		128	0.0111383			128	0.00910817			128	0.00615252
		129	0.0112053			129	0.00926351			129	0.00772857
		130	0.0109164			130	0.0126911			130	0.00852036
		131	0.0107163			131	0.0100632			131	0.00587691
		132	0.0112348			132	0.0104526			132	0.00640427
		133	0.0119245			133	0.0094568			133	0.00669015
		134	0.0120857			134	0.00947966			134	0.00889907
		135	0.00979421			135	0.0117771			135	0.00804448
		136	0.0110266			136	0.00930637			136	0.00930458
		137	0.0119125			137	0.00923895			137	0.00853049
		138	0.0100488			138	0.00943742			138	0.00719818
		139	0.0095207			139	0.0107762			139	0.00776421
		140	0.0123591			140	0.0116981			140	0.00695853
		141	0.0104868			141	0.0106232			141	0.00716282
		142	0.00987943			142	0.0105842			142	0.0079676
		143	0.0108055			143	0.00899985			143	0.00723276
		144	0.0110529			144	0.00944823			144	0.00740724
		145	0.00938835			145	0.0104573			145	0.0075072
		146	0.0120986			146	0.011119			146	0.00549864
		148	0.0129114			148	0.0102017			148	0.00649239
		149	0.0116342			149	0.0100968			149	0.00541226
		150	0.0128591			150	0.0106261			150	0.00519236
		152	0.0101201			152	0.0094287			152	0.00583903
		153	0.00888534			153	0.0102459			153	0.00618897
		154	0.00980747			154	0.0104311			154	0.00724321
		155	0.0107237			155	0.00731453			155	0.00593966
		156	0.0103114			156	0.00922973			156	0.00539911
		157	0.0103619			157	0.009209			157	0.00502881
		158	0.00974705			158	0.00859137			158	0.005822
		159	0.00897463			159	0.00861848			159	0.00683042
		160	0.00787083			160	0.00952931			160	0.0107004
		161	0.0079553			161	0.00765332			161	0.00897433
		162	0.0102478			162	0.00827231			162	0.00641952
		163	0.0101633			163	0.0090507			163	0.00737511
		164	0.00873808			164	0.00862021			164	0.00774582
		165	0.00844502			165	0.00904133			165	0.00658832
		166	0.00857891			166	0.00981857			166	0.00743646
		167	0.00910021			167	0.00855344			167	0.00609112
		168	0.0101567			168	0.00973689			168	0.00562892
		169	0.00910469			169	0.00845159			169	0.0072781
		170	0.00982164			170	0.00883951			170	0.00945857
		171	0.00861871			171	0.00827532			171	0.00748624
		172	0.008885			172	0.0094232			172	0.00650848
		173	0.00851509			173	0.00836195			173	0.0069438
		174	0.00877023			174	0.0103159			174	0.00628555
		175	0.00897787			175	0.00870267			175	0.00526945
		176	0.00820037			176	0.0106298			176	0.00603102
		177	0.0094042			177	0.00801593			177	0.00668359
		178	0.00940662			178	0.00936997			178	0.00764484
		179	0.00907596			179	0.0095045			179	0.00772541
		180	0.00886534			180	0.00783684			180	0.00775572
		181	0.00862828			181	0.00812004			181	0.00693129
		182	0.00894306			182	0.00830014			182	0.00697797
		183	0.00843234			183	0.0089264			183	0.00712675
		184	0.00767747			184	0.0073531			184	0.00601986
		185	0.0092283			185	0.00816681			185	0.00590132
		186	0.00926283			186	0.0102759			186	0.00662424
		187	0.00855981			187	0.0088976			187	0.00735424
		188	0.00955257			188	0.00762363			188	0.00586133
		189	0.00835294			189	0.00863877			189	0.00718812
		190	0.0103606			190	0.00733203			190	0.00641418
		191	0.0103874			191	0.00708958			191	0.00631287
		192	0.0108568			192	0.00721667			192	0.00722626
		193	0.0105064			193	0.00909532			193	0.00717536
		194	0.0106699			194	0.00777071			194	0.00809853
		195	0.0105741			195	0.00828701			195	0.00691317
		196	0.00929082			196	0.00798513			196	0.0075764
		197	0.0114578			197	0.00836213			197	0.00633625
		198	0.0105054			198	0.007482			198	0.00657622
		199	0.0114681			199	0.00800999			199	0.00694158
		200	0.0098554			200	0.00832004			200	0.00607168
		201	0.00963837			201	0.00744068			201	0.00855174
		202	0.00794009			202	0.00668385			202	0.00572517
		203	0.00894119			203	0.00703797			203	0.00730106
		204	0.00808379			204	0.00659652			204	0.00695628
		205	0.00801312			205	0.0067977			205	0.00723733
		206	0.00643695			206	0.00877685			206	0.00782128
		207	0.00827522			207	0.00677601			207	0.0128735
		208	0.00764978			208	0.00721277			208	0.0116398
		209	0.00838391			209	0.00737797			209	0.00924363
		210	0.0092034			210	0.00723184			210	0.00898798
		211	0.009508			211	0.00772146			211	0.0105682
		212	0.0100531			212	0.00660195			212	0.00775255
		213	0.00885146			213	0.00699883			213	0.0102869
		214	0.00823271			214	0.00707578			214	0.00891577
		215	0.00847368			215	0.00793107			215	0.00851399
		216	0.00807585			216	0.00870698			216	0.0099328
		217	0.00777828			217	0.00692755			217	0.00705225
		218	0.00893945			218	0.00656894			218	0.00888415
		219	0.00649541			219	0.00588603			219	0.00611921
		220	0.00776254			220	0.00550926			220	0.0062937
		221	0.00805979			221	0.00731552			221	0.0116468
		222	0.00715956			222	0.00696874			222	0.00899498
		223	0.00724691			223	0.00926338			223	0.0100402
		224	0.00780337			224	0.00720819			224	0.00909571
		225	0.00851359			225	0.0076193			225	0.00904621
		226	0.00848599			226	0.00646692			226	0.00890245
		227	0.00804314			227	0.00741068			227	0.0082456
		228	0.00715492			228	0.00794178			228	0.00722481
		229	0.008057			229	0.00761846			229	0.00916344
		230	0.00738409			230	0.00721468			230	0.00806747
		231	0.00829184			231	0.00673887			231	0.00817179
		232	0.00798082			232	0.00616389			232	0.00801659
		233	0.00822176			233	0.00636024			233	0.00973194
		234	0.00822972			234	0.00768988			234	0.00920443
		235	0.00856909			235	0.00837619			235	0.0100379
		236	0.00747167			236	0.0071283			236	0.00897175
		237	0.00846494			237	0.00681839			237	0.00939366
		238	0.00644683			238	0.00803853			238	0.00711262
		239	0.00778109			239	0.00671888			239	0.00803779
		240	0.00722201			240	0.0061238			240	0.00876669
		241	0.00786008			241	0.00586254			241	0.00788467
		242	0.00931955			242	0.00737274			242	0.00875419
		243	0.0101171			243	0.00630818			243	0.00677517
		244	0.010414			244	0.00860117			244	0.0087854
		245	0.00963343			245	0.00616769			245	0.00648409
		246	0.0088292			246	0.00627343			246	0.00771647
		247	0.00867862			247	0.00700867			247	0.00794457
		248	0.00749747			248	0.00951356			248	0.00842758
		249	0.00699146			249	0.0062564			249	0.00837533
		250	0.0076948			250	0.00824604			250	0.00744653
		251	0.00821989			251	0.00835247			251	0.0077651
		252	0.00857301			252	0.00722118			252	0.0127481
		253	0.0067119			253	0.00695318			253	0.0113968
		254	0.00780893			254	0.00712717			254	0.00924783
		255	0.00852867			255	0.00698603			255	0.00877264
		256	0.00688249			256	0.00810154			256	0.00733845
		257	0.0078778			257	0.00779538			257	0.00721642
		258	0.00848441			258	0.00775475			258	0.00687698
		259	0.00702296			259	0.00701564			259	0.00664595
		260	0.00671163			260	0.00730623			260	0.00753668
		261	0.00693658			261	0.00642332			261	0.00731805
		262	0.00746496			262	0.00747425			262	0.00808047
		263	0.00806699			263	0.00716792			263	0.00744801
		264	0.00672308			264	0.00582995			264	0.00654291
		265	0.00682304			265	0.00694538			265	0.00740418
		266	0.00640567			266	0.00697799			266	0.00816795
		267	0.00825435			267	0.00662084			267	0.00616492
		268	0.00717995			268	0.00677369			268	0.00498139
		269	0.0079083			269	0.00574283			269	0.00716084
		270	0.00656523			270	0.0061354			270	0.00502853
		271	0.00717211			271	0.00637485			271	0.00597747
		272	0.00615006			272	0.00663594			272	0.00478376
		273	0.00750504			273	0.0078741			273	0.00552124
		274	0.0086976			274	0.00813413			274	0.00681602
		275	0.00880784			275	0.00745109			275	0.0049525
		276	0.00768605			276	0.00806289			276	0.00605494
		277	0.00745352			277	0.00725107			277	0.00807676
		278	0.00715806			278	0.00813101			278	0.00626791
		279	0.00628429			279	0.00846694			279	0.00722979
		280	0.00643011			280	0.00867921			280	0.00605349
		281	0.00659413			281	0.00849845			281	0.00479504
		282	0.0056696			282	0.00942121			282	0.00676125
		283	0.00671836			283	0.00815341			283	0.00742098
		284	0.00524197			284	0.00766549			284	0.00744738
		285	0.00674829			285	0.00957436			285	0.00818962
		286	0.00569854			286	0.0089036			286	0.00841224
		287	0.00644539			287	0.00905958			287	0.00872754
		288	0.00802573			288	0.00842573			288	0.00876434
		289	0.00748577			289	0.00869877			289	0.00818166
		290	0.00859252			290	0.00834376			290	0.00873842
		291	0.0077258			291	0.00685943			291	0.00901437
		292	0.00841712			292	0.00750987			292	0.0108462
		293	0.00716663			293	0.00859994			293	0.0123422
		294	0.00775712			294	0.0071686			294	0.00935451
		295	0.00726825			295	0.00632187			295	0.00994586
		296	0.00696292			296	0.00775418			296	0.00815119
		297	0.00599871			297	0.00827258			297	0.0091125
		298	0.00709802			298	0.00867316			298	0.00894154
		299	0.00653267			299	0.00874367			299	0.00617161
		300	0.00770688			300	0.00883669			300	0.00699531
		301	0.00775684			301	0.00743327			301	0.00665935
		302	0.00675146			302	0.00841695			302	0.00831966
		303	0.00806041			303	0.00835307			303	0.0076711
		304	0.0086561			304	0.00829909			304	0.00577771
		305	0.00828957			305	0.00809447			305	0.00695933
		306	0.00832796			306	0.00798913			306	0.00597479
		307	0.00902563			307	0.00723819			307	0.00463573
		308	0.00767384			308	0.00644142			308	0.00587339
		309	0.0072189			309	0.00647928			309	0.0063769
		310	0.00904764			310	0.00717383			310	0.00574614
		311	0.0081777			311	0.00723061			311	0.00544578
		312	0.0101919			312	0.00813193			312	0.00518946
		313	0.00864711			313	0.00822262			313	0.00388871
		314	0.00821284			314	0.0077459			314	0.00580724
		315	0.00758128			315	0.00728484			315	0.00589582
		316	0.00749927			316	0.00722562			316	0.00589599
		317	0.00700581			317	0.00755486			317	0.00615986
		318	0.00794236			318	0.00770987			318	0.00664811
		319	0.0082635			319	0.00785387			319	0.00714496
		320	0.00918431			320	0.0075513			320	0.00757378
		321	0.00874214			321	0.00707806			321	0.00593752
		322	0.00838039			322	0.00691708			322	0.00661272
		323	0.00666762			323	0.00779182			323	0.00622569
		324	0.00972596			324	0.00780666			324	0.00621605
		325	0.00827281			325	0.00805947			325	0.00530559
		326	0.0087362			326	0.00795549			326	0.00566028
		327	0.00928962			327	0.00694082			327	0.00650516
		328	0.00798802			328	0.00650157			328	0.00608234
		329	0.0077419			329	0.00679281			329	0.00644435
		330	0.00843146			330	0.0064005			330	0.00646222
		331	0.00843822			331	0.00587086			331	0.00457811
		332	0.00769251			332	0.00561182			332	0.0047773
		333	0.00879494			333	0.00653173			333	0.00455763
		334	0.00698742			334	0.00611111			334	0.00452526
		335	0.00632409			335	0.00707018			335	0.00335206
		336	0.00620089			336	0.00604265			336	0.00326998
		337	0.00606477			337	0.0053169			337	0.00466028
		338	0.00644242			338	0.00558153			338	0.00652363
		339	0.00757244			339	0.00712242			339	0.00513106
		340	0.00618097			340	0.00603183			340	0.00592906
		341	0.00653046			341	0.0062492			341	0.00591204
		342	0.00731333			342	0.00629802			342	0.0056529
		343	0.00651693			343	0.00618077			343	0.00674808
		344	0.0075515			344	0.00545597			344	0.00518631
		345	0.00696744			345	0.00642034			345	0.00459161
		346	0.00629323			346	0.00576197			346	0.00607288
		347	0.00700252			347	0.00763058			347	0.00521474
		348	0.00868266			348	0.00779268			348	0.00461875
		349	0.00778804			349	0.00640827			349	0.00567815
		350	0.00678203			350	0.00704814			350	0.00573788
		351	0.00749144			351	0.00704543			351	0.00553289
		352	0.00627989			352	0.00661158			352	0.00402001
		353	0.00649104			353	0.00638902			353	0.0049039
		354	0.00652548			354	0.00749565			354	0.00622408
		355	0.00695487			355	0.0080561			355	0.00619963
		356	0.00694036			356	0.00722473			356	0.00532704
		357	0.00641297			357	0.00709671			357	0.00615879
		358	0.00540302			358	0.00729762			358	0.00587626
		359	0.00762836			359	0.00728794			359	0.00626054
		360	0.00735821			360	0.00751179			360	0.00618192
		361	0.00621838			361	0.00784368			361	0.00571612
		362	0.00626374			362	0.0078092			362	0.0056136
		363	0.00558139			363	0.00679552			363	0.00537093
		364	0.00739931			364	0.0078812			364	0.00734507
		365	0.00666272			365	0.0067366			365	0.00583335
		366	0.00603834			366	0.00694606			366	0.00596558
		367	0.00579236			367	0.00733288			367	0.00548401
		368	0.00652562			368	0.00790186			368	0.00680826
		369	0.0068003			369	0.0074077			369	0.00365313
		370	0.00574671			370	0.0065366			370	0.00487329
		371	0.00562077			371	0.00850356			371	0.00388782
		372	0.00635944			372	0.00835337			372	0.00494759
		373	0.00648825			373	0.007673			373	0.00474798
		374	0.00769034			374	0.00745689			374	0.0043369
		375	0.00607163			375	0.00860516			375	0.00694017
		376	0.00751191			376	0.00901363			376	0.00797156
		377	0.0078765			377	0.00853787			377	0.00593172
		378	0.00860387			378	0.00934723			378	0.00497914
		379	0.00685444			379	0.00765143			379	0.00445223
		380	0.0072287			380	0.00941881			380	0.00459581
		381	0.00581656			381	0.0081024			381	0.00495417
		382	0.0072121			382	0.00957289			382	0.00753232
		383	0.00701566			383	0.00759702			383	0.00563766
		384	0.0069714			384	0.00748327			384	0.00364187
		385	0.00674859			385	0.00791883			385	0.00590247
		386	0.00618669			386	0.00744423			386	0.00593193
		387	0.00721536			387	0.00747114			387	0.00606108
		388	0.00736054			388	0.00845364			388	0.00713068
		389	0.00718928			389	0.00780188			389	0.00699109
		390	0.00762555			390	0.00632185			390	0.00685447
		391	0.00675327			391	0.00777522			391	0.0073844
		392	0.00629138			392	0.00711966			392	0.00719374
		393	0.0069786			393	0.00772275			393	0.0112569
		394	0.00578532			394	0.00801995			394	0.00687853
		395	0.00657745			395	0.00844154			395	0.00617542
		396	0.00637531			396	0.00726248			396	0.00578372
		397	0.00602409			397	0.00682492			397	0.00546898
		398	0.00563224			398	0.00620812			398	0.00514727
		399	0.00616435			399	0.00716205			399	0.00518002
		400	0.00662487			400	0.0068163			400	0.00573272
		401	0.00738631			401	0.00630653			401	0.0052079
		402	0.00687311			402	0.00761936			402	0.00807156
		403	0.00608366			403	0.00870485			403	0.00730989
		404	0.00611532			404	0.00795207			404	0.00665559
		405	0.00619387			405	0.00963			405	0.0063988
		406	0.00569078			406	0.00944676			406	0.00622848
		407	0.00501887			407	0.00898753			407	0.00703631
		408	0.00666384			408	0.00802007			408	0.00841753
		409	0.00710445			409	0.00762822			409	0.00895023
		410	0.00644111			410	0.00699371			410	0.00827215
		411	0.00658405			411	0.00651221			411	0.0078433
		412	0.00591671			412	0.00765776			412	0.00827708
		413	0.00763529			413	0.0067051			413	0.00884742
		414	0.00769722			414	0.00666418			414	0.010451
		415	0.00717334			415	0.00655358			415	0.00972073
		416	0.00657404			416	0.0065009			416	0.00859218
		417	0.00720345			417	0.00574861			417	0.00746728
		418	0.00771507			418	0.00615863			418	0.00754235
		419	0.00636471			419	0.00737383			419	0.00699977
		420	0.0058598			420	0.00663477			420	0.00690903
		421	0.00628568			421	0.00797961			421	0.00742053
		422	0.0060793			422	0.00741657			422	0.00885783
		423	0.00661632			423	0.0066728			423	0.00659019
		424	0.00619127			424	0.00801215			424	0.00596987
		425	0.00528715			425	0.00848838			425	0.00763926
		426	0.00603709			426	0.00806581			426	0.00749776
		427	0.00682483			427	0.00725294			427	0.00631456
		428	0.00685988			428	0.00768762			428	0.00692257
		429	0.00601231			429	0.00801346			429	0.00696804
		430	0.00617868			430	0.00666503			430	0.00711162
		431	0.00619976			431	0.00696836			431	0.00634663
		432	0.0063183			432	0.00654318			432	0.00597797
		433	0.00699868			433	0.00796059			433	0.00600955
		434	0.00628781			434	0.00849761			434	0.00731968
		435	0.00641149			435	0.008246			435	0.00816273
		436	0.00534962			436	0.00720595			436	0.00552625
		437	0.00621863			437	0.00714407			437	0.00624969
		438	0.0070279			438	0.00796467			438	0.0061622
		439	0.00734087			439	0.00721811			439	0.00661165
		440	0.00704553			440	0.00686064			440	0.00668203
		441	0.00675325			441	0.0074564			441	0.00763996
		442	0.00619958			442	0.00738707			442	0.00670846
		443	0.00632696			443	0.00782625			443	0.00788042
		444	0.0071898			444	0.00946822			444	0.00779634
		445	0.0072996			445	0.00845688			445	0.0082922
		446	0.00697061			446	0.00744373			446	0.00784477
		447	0.00612744			447	0.00723383			447	0.00784294
		448	0.005086			448	0.00696429			448	0.00702407
		449	0.00628351			449	0.00672449			449	0.00676477
		450	0.00673902			450	0.00545185			450	0.00724201
		451	0.0067941			451	0.00574733			451	0.00716619
		452	0.00529284			452	0.00645998			452	0.00536427
		453	0.00599029			453	0.00736614			453	0.00577637
		454	0.00584046			454	0.00792715			454	0.00716831
		455	0.00674813			455	0.00915207			455	0.00792227
		456	0.00600525			456	0.00769556			456	0.00759117
		457	0.00615127			457	0.00812592			457	0.00736224
		458	0.00654574			458	0.0088131			458	0.00707522
		459	0.00466946			459	0.00898381			459	0.00730218
		460	0.00396044			460	0.00755896			460	0.00839242
		461	0.00515126			461	0.00665707			461	0.00738347
		462	0.00550824			462	0.00766731			462	0.00784896
		463	0.00555492			463	0.00789098			463	0.0091652
		464	0.006364			464	0.00815947			464	0.00790677
		465	0.00634669			465	0.00784215			465	0.00657056
		466	0.0065925			466	0.00752061			466	0.00739687
		467	0.00738355			467	0.00708444			467	0.00670687
		468	0.00551531			468	0.00634574			468	0.0103691
		469	0.00599523			469	0.00607488			469	0.00701788
		470	0.00490385			470	0.00714255			470	0.00705726
		471	0.00613248			471	0.00852367			471	0.00852189
		472	0.00587175			472	0.00631024			472	0.00835099
		473	0.00642332			473	0.00669265			473	0.0104098
		474	0.00629261			474	0.00663731			474	0.00919006
		475	0.00648906			475	0.00685779			475	0.00910263
		476	0.0061509			476	0.00680616			476	0.00878951
		477	0.00775619			477	0.00718856			477	0.00757282
		478	0.00717792			478	0.0072269			478	0.0072798
		479	0.00737941			479	0.0089654			479	0.00953299
		480	0.00824915			480	0.00940546			480	0.00990698
		481	0.00623837			481	0.00897805			481	0.0092533
		482	0.00777019			482	0.0082308			482	0.00832153
		483	0.00863818			483	0.00746658			483	0.00690578
		484	0.00809098			484	0.00863625			484	0.00586098
		485	0.00795512			485	0.008023			485	0.00624377
		486	0.00670703			486	0.00781676			486	0.00674771
		487	0.00605768			487	0.00686882			487	0.00586439
		488	0.00473214			488	0.00645978			488	0.00611822
		489	0.00525986			489	0.00761024			489	0.00625146
		490	0.00690507			490	0.00785584			490	0.00670256
		491	0.00695739			491	0.00870859			491	0.0065317
		492	0.0076959			492	0.00706482			492	0.00648571
		493	0.00620623			493	0.00843307			493	0.00749506
		494	0.00665962			494	0.00654076			494	0.00639278
		495	0.00575439			495	0.00823563			495	0.00890107
		496	0.00566953			496	0.00876098			496	0.0097941
		497	0.00682003			497	0.00651982			497	0.00745036
		498	0.00639499			498	0.00736783			498	0.00900992
		499	0.00641131			499	0.00775506			499	0.0094561
		500	0.00578397			500	0.00929716			500	0.00855743
		501	0.00588011			501	0.0085872			501	0.00728498
		502	0.00417685			502	0.00710375			502	0.00866363
		503	0.0045219			503	0.00766577			503	0.00984474
		504	0.00555454			504	0.00782111			504	0.00831558
		505	0.00611868			505	0.0087627			505	0.00868654
		506	0.00574298			506	0.00841865			506	0.00853893
		507	0.00514485			507	0.00802683			507	0.00838319
		508	0.003842			508	0.00803227			508	0.00880595
		509	0.00502757			509	0.00900385			509	0.00643634
		510	0.00481703			510	0.00902136			510	0.0078733
		511	0.00489773			511	0.00697378			511	0.00707184
		512	0.00448119			512	0.00958184			512	0.00625449
		513	0.00493683			513	0.00979363			513	0.0067759
		514	0.00544201			514	0.0110766			514	0.00577537
		515	0.00460463			515	0.00877523			515	0.00501881
		516	0.00376154			516	0.0106429			516	0.00577791
		517	0.00465476			517	0.0111938			517	0.00652969
		518	0.00443404			518	0.00899461			518	0.00383286
		519	0.00512961			519	0.00851786			519	0.00692138
		520	0.00480247			520	0.00807377			520	0.00788435
		521	0.00429914			521	0.0090393			521	0.00799792
		522	0.0055241			522	0.0081298			522	0.0068868
		523	0.00413279			523	0.00931927			523	0.00636793
		524	0.00520302			524	0.00896217			524	0.0064915
		525	0.00498902			525	0.0100768			525	0.00518903
		526	0.00548074			526	0.0096428			526	0.00813026
		527	0.00619892			527	0.00784897			527	0.00948662
		528	0.00653054			528	0.00748118			528	0.00738518
		529	0.00630247			529	0.00612154			529	0.00690468
		530	0.00590626			530	0.00827453			530	0.00657439
		531	0.00645593			531	0.00693887			531	0.00644162
		532	0.00699847			532	0.00705695			532	0.00617802
		533	0.00677167			533	0.00677732			533	0.00737569
		534	0.00561885			534	0.00785491			534	0.00658544
		535	0.00488871			535	0.0077911			535	0.00779362
		536	0.00550592			536	0.00744607			536	0.00732801
		537	0.00540325			537	0.00809391			537	0.00703878
		538	0.00498483			538	0.00764718			538	0.00625622
		539	0.00659249			539	0.00754342			539	0.005358
		540	0.00600793			540	0.00721284			540	0.00777745
		541	0.0057071			541	0.00806331			541	0.00617935
		542	0.00752742			542	0.00710852			542	0.00580548
		543	0.00691145			543	0.00708931			543	0.00728853
		544	0.00858904			544	0.00880645			544	0.00588024
		545	0.00881849			545	0.00853052			545	0.00515277
		546	0.0078533			546	0.00821777			546	0.00722306
		547	0.00724633			547	0.00586713			547	0.00735117
		548	0.00709039			548	0.00692278			548	0.00660868
		549	0.00625023			549	0.00723686			549	0.00745808
		550	0.00620042			550	0.00678255			550	0.00518494
		551	0.00615103			551	0.00673984			551	0.00887539
		552	0.00720164			552	0.00806329			552	0.00903514
		553	0.00678375			553	0.00675427			553	0.00837417
		554	0.00669876			554	0.00639596			554	0.00786172
		555	0.0066528			555	0.00581362			555	0.00705068
		556	0.00674596			556	0.00747326			556	0.00844518
		557	0.0061988			557	0.00662973			557	0.00922662
		558	0.00576368			558	0.00716249			558	0.00883728
		559	0.00593767			559	0.0051045			559	0.00726544
		560	0.0060264			560	0.00563437			560	0.00742478
		561	0.00674887			561	0.00615817			561	0.00847196
		562	0.00647559			562	0.00695061			562	0.00811853
		563	0.00681713			563	0.00692096			563	0.00622415
		564	0.00699644			564	0.00720582			564	0.00888515
		565	0.00746527			565	0.00507731			565	0.00960177
		566	0.00624958			566	0.00519886			566	0.00776495
		567	0.00600087			567	0.00681267			567	0.00765132
		568	0.00668873			568	0.00599366			568	0.00728881
		569	0.00683658			569	0.00634875			569	0.00625992
		570	0.00747844			570	0.00716318			570	0.00752662
		571	0.00772309			571	0.0070618			571	0.00879256
		572	0.00664644			572	0.0080223			572	0.00874289
		573	0.00638478			573	0.00659986			573	0.00689489
		574	0.00600879			574	0.0081142			574	0.00598005
		575	0.00605583			575	0.0070422			575	0.0068457
		576	0.00661976			576	0.00789751			576	0.00575324
		577	0.00626326			577	0.00876873			577	0.00732525
		578	0.0059783			578	0.00619379			578	0.00845613
		579	0.00649387			579	0.00775701			579	0.00640553
		580	0.00526706			580	0.00652803			580	0.006866
		581	0.006029			581	0.00950049			581	0.0081644
		582	0.00555864			582	0.00817454			582	0.00545986
		583	0.00624293			583	0.0052462			583	0.0058953
		584	0.00776154			584	0.0083042			584	0.00510976
		585	0.00708346			585	0.0073594			585	0.00509616
		586	0.00720141			586	0.00756903			586	0.00420031
		587	0.00848931			587	0.00578024			587	0.00511886
		588	0.00789042			588	0.007653			588	0.00557374
		589	0.00989864			589	0.00882519			589	0.00466946
		590	0.00744221			590	0.00751826			590	0.00471766
		591	0.00865237			591	0.00748011			591	0.00456723
		592	0.00762391			592	0.00876328			592	0.00432194
		593	0.00727659			593	0.00948905			593	0.0052036
		594	0.0087798			594	0.00966774			594	0.00531762
		595	0.00880353			595	0.0104619			595	0.00555212
		596	0.00687889			596	0.0107637			596	0.0123229
		597	0.00742828			597	0.00993939			597	0.00662343
		598	0.00689376			598	0.00860652			598	0.00916097
		599	0.00797096			599	0.00963594			599	0.0112883
		600	0.00880966			600	0.0092977			600	0.00845631
		601	0.00828672			601	0.0106435			601	0.00567597
		602	0.00862263			602	0.00963475			602	0.00762983
		603	0.00771337			603	0.00930658			603	0.00701511
		604	0.00893756			604	0.0090154			604	0.00780391
		605	0.00956671			605	0.00820168			605	0.00790425
		606	0.00769945			606	0.00868396			606	0.00964638
		607	0.0086671			607	0.00886636			607	0.00869566
		608	0.00809721			608	0.00780316			608	0.00747589
		609	0.00695169			609	0.00810112			609	0.00823577
		610	0.00661606			610	0.0097542			610	0.00886716
		611	0.0065438			611	0.00855529			611	0.00544681
		612	0.0072665			612	0.00806679			612	0.00556231
		613	0.00672153			613	0.00941405			613	0.0050743
		614	0.00721102			614	0.00861691			614	0.0067998
		615	0.00510054			615	0.00969855			615	0.00524425
		616	0.0068224			616	0.00913805			616	0.00588399
		617	0.00537755			617	0.0082373			617	0.00712689
		618	0.00728123			618	0.00843866			618	0.0081261
		619	0.00586687			619	0.00997016			619	0.00806201
		620	0.00738747			620	0.0114303			620	0.00778891
		621	0.00759022			621	0.0103758			621	0.0104629
		622	0.00685308			622	0.011204			622	0.00886454
		623	0.00739999			623	0.0101329			623	0.00504333
		624	0.00717847			624	0.010236			624	0.0049234
		625	0.00609201			625	0.00895798			625	0.00880429
		626	0.00509244			626	0.00770837			626	0.00661993
		627	0.00751188			627	0.00937246			627	0.00850189
		628	0.0064254			628	0.00855937			628	0.00629497
		629	0.00547621			629	0.00830303			629	0.00558914
		630	0.0050982			630	0.00926665			630	0.00724087
		631	0.00461145			631	0.00908548			631	0.00636105
		632	0.00470196			632	0.00914065			632	0.00687867
		633	0.00403862			633	0.010501			633	0.00617718
		634	0.00577256			634	0.00868215			634	0.00550674
		635	0.00654703			635	0.0078594			635	0.00820398
		636	0.00547483			636	0.00786639			636	0.00746182
		637	0.00593583			637	0.00717533			637	0.00795745
		638	0.00591749			638	0.00744442			638	0.00654648
		639	0.00575184			639	0.0086381			639	0.00725689
		640	0.00493924			640	0.00868398			640	0.00698971
		641	0.0069559			641	0.00743523			641	0.005901
		642	0.00721225			642	0.00711339			642	0.00640563
		643	0.00763284			643	0.00953356			643	0.00659289
		644	0.00682465			644	0.00836835			644	0.00771517
		645	0.00602881			645	0.0086297			645	0.00947155
		646	0.00469559			646	0.00892117			646	0.00811032
		647	0.00497486			647	0.00738938			647	0.00613857
		648	0.00523809			648	0.00779311			648	0.00756948
		649	0.00541385			649	0.0076133			649	0.00663749
		650	0.00588735			650	0.00826232			650	0.00511565
		651	0.00657024			651	0.0083867			651	0.00717706
		652	0.00692133			652	0.0081848			652	0.0074701
		653	0.00663429			653	0.010188			653	0.00718565
		654	0.00643751			654	0.00817871			654	0.0100799
		655	0.00531405			655	0.0086885			655	0.0100145
		656	0.00523768			656	0.00915852			656	0.0102984
		657	0.00464656			657	0.00855914			657	0.00892605
		658	0.00585949			658	0.00883548			658	0.00803754
		659	0.00598129			659	0.00872822			659	0.00796148
		660	0.00462257			660	0.00904906			660	0.00858932
		661	0.00522866			661	0.0104461			661	0.00837224
		662	0.00542506			662	0.00999799			662	0.0065259
		663	0.00506982			663	0.00891882			663	0.00684497
		664	0.00599445			664	0.010528			664	0.00747052
		665	0.00735332			665	0.0102633			665	0.0067096
		666	0.00562812			666	0.0102061			666	0.00671156
		667	0.00542412			667	0.00925607			667	0.00775233
		668	0.00560967			668	0.00916873			668	0.00814597
		669	0.00512078			669	0.00904328			669	0.00786102
		670	0.00561633			670	0.00986792			670	0.00677525
		671	0.00496675			671	0.00932309			671	0.00672959
		672	0.00459148			672	0.00890923			672	0.00655434
		673	0.00515741			673	0.00942062			673	0.0077075
		674	0.00638724			674	0.00704775			674	0.00765199
		675	0.00832691			675	0.00923219			675	0.00773016
		676	0.00598694			676	0.0082374			676	0.00908282
		677	0.00521126			677	0.00809456			677	0.00974561
		678	0.00480541			678	0.00670755			678	0.00819273
		679	0.00470871			679	0.00725718			679	0.00780237
		680	0.00534675			680	0.00693941			680	0.00680774
		681	0.0061101			681	0.0088692			681	0.00600108
		682	0.00601262			682	0.00869846			682	0.00794267
		683	0.00521662			683	0.00927461			683	0.00749095
		684	0.00574015			684	0.00769308			684	0.0084649
		685	0.00617486			685	0.00796226			685	0.00701744
		686	0.00554107			686	0.0100927			686	0.00830918
		687	0.00542472			687	0.00999062			687	0.00744995
		688	0.00553749			688	0.00893685			688	0.00909533
		689	0.0057445			689	0.00841282			689	0.0081168
		690	0.00499864			690	0.00757318			690	0.00825405
		691	0.00571481			691	0.00925775			691	0.00809724
		692	0.00643865			692	0.00912988			692	0.009728
		693	0.00525131			693	0.00840368			693	0.0111491
		694	0.00464635			694	0.00812085			694	0.00729748
		695	0.00533661			695	0.00829527			695	0.00892946
		696	0.0049065			696	0.00712847			696	0.00844321
		697	0.0049434			697	0.00715735			697	0.00803685
		698	0.00493245			698	0.0070884			698	0.00785946
		699	0.00458231			699	0.00632348			699	0.00760995
		700	0.00388511			700	0.00836053			700	0.0082415
		701	0.00446604			701	0.00925847			701	0.00728739
		702	0.004514			702	0.007294			702	0.00780372
		703	0.00554043			703	0.00823534			703	0.00733245
		704	0.00500894			704	0.0075592			704	0.00754589
		705	0.00351715			705	0.00764621			705	0.00700578
		706	0.00361944			706	0.00751879			706	0.00740436
		707	0.00434354			707	0.0077115			707	0.00555172
		708	0.0057381			708	0.00835979			708	0.00809891
		709	0.00466324			709	0.00799162			709	0.00586603
		710	0.00397714			710	0.00747264			710	0.00714721
		711	0.0046586			711	0.00664524			711	0.00634793
		712	0.00623077			712	0.00788463			712	0.00726257
		713	0.00459955			713	0.00807284			713	0.00620848
		714	0.00399694			714	0.00761279			714	0.00763881
		715	0.00671725			715	0.00735119			715	0.00798139
		716	0.00559236			716	0.00818537			716	0.00618292
		717	0.00512722			717	0.00795908			717	0.00581667
		718	0.00605178			718	0.00714691			718	0.0050188
		719	0.00423867			719	0.00798744			719	0.00564717
		720	0.00514827			720	0.00847784			720	0.00506852
		721	0.00442844			721	0.00818104			721	0.00509738
		722	0.00569355			722	0.00706293			722	0.00521108
		723	0.00527581			723	0.00904205			723	0.00447514
		724	0.00541143			724	0.00859654			724	0.00598123
		725	0.00362838			725	0.00900922			725	0.00544161
		726	0.00414631			726	0.00829845			726	0.00772596
		727	0.00429564			727	0.00787051			727	0.00526606
		728	0.00492872			728	0.00878269			728	0.00637174
		729	0.0034359			729	0.00804083			729	0.00645338

## Sheet: V2476 centroid 3D
Box1-V2476	arm1_V2476(Å)	arm2_V2476(Å)	arm3_V2476(Å)		Box2-V2476	arm1_V2476(Å)	arm2_V2476(Å)	arm3_V2476(Å)		Box3-V2476	arm1_V2476(Å)	arm2_V2476(Å)	arm3_V2476(Å)		Cryo-EM-V2476	min(Å)	median(Å)	max(Å)	Box 1	min(Å)	median(Å)	max(Å)	Box 2	min(Å)	median(Å)	max(Å)	Box 3	min(Å)	median(Å)	max(Å)
	8.03784	10.5193	8.07146			8.93255	7.05801	4.29129			5.78676	10.0406	7.5155			4.42	4.48	4.5		8.03784	8.07146	10.5193		4.29129	7.05801	8.93255		5.78676	7.5155	10.0406
	8.28163	10.803	7.88731			8.44611	6.85635	4.66563			6.96749	10.135	6.54958							7.88731	8.28163	10.803		4.66563	6.85635	8.44611		6.54958	6.96749	10.135
	7.88795	10.6167	8.11289			7.87282	6.5414	4.07978			6.05881	10.1058	7.17533							7.88795	8.11289	10.6167		4.07978	6.5414	7.87282		6.05881	7.17533	10.1058
	7.912	10.3019	8.10753			8.4921	7.23435	4.36834			6.82885	10.7256	7.12403							7.912	8.10753	10.3019		4.36834	7.23435	8.4921		6.82885	7.12403	10.7256
	8.10331	11.3481	8.8992			8.6485	7.22673	4.62719			5.99167	9.72727	6.77485							8.10331	8.8992	11.3481		4.62719	7.22673	8.6485		5.99167	6.77485	9.72727
	7.49631	10.5744	8.10733			8.18406	6.95249	4.44777			6.94588	10.1944	6.60097							7.49631	8.10733	10.5744		4.44777	6.95249	8.18406		6.60097	6.94588	10.1944
	8.17808	11.162	8.36914			8.61693	7.07266	4.08173			6.97748	10.2722	6.72563							8.17808	8.36914	11.162		4.08173	7.07266	8.61693		6.72563	6.97748	10.2722
	7.82673	10.8215	8.29523			8.80386	7.34985	4.17428			6.47333	9.66662	6.45342							7.82673	8.29523	10.8215		4.17428	7.34985	8.80386		6.45342	6.47333	9.66662
	7.95654	10.8265	8.21138			9.29848	7.39921	4.80518			6.37701	10.5857	6.95882							7.95654	8.21138	10.8265		4.80518	7.39921	9.29848		6.37701	6.95882	10.5857
	7.93394	10.9112	8.38481			8.75537	7.31994	4.10268			6.26566	10.3915	6.57206							7.93394	8.38481	10.9112		4.10268	7.31994	8.75537		6.26566	6.57206	10.3915
	7.60926	10.8998	8.37026			8.91292	6.9644	4.93663			6.92695	10.317	6.7653							7.60926	8.37026	10.8998		4.93663	6.9644	8.91292		6.7653	6.92695	10.317
	7.88272	11.1503	8.15822			9.12592	6.96388	5.13741			7.07738	9.77218	6.49465							7.88272	8.15822	11.1503		5.13741	6.96388	9.12592		6.49465	7.07738	9.77218
	7.65334	11.2617	8.28472			9.16866	7.38476	4.1516			7.4461	10.6692	6.90155							7.65334	8.28472	11.2617		4.1516	7.38476	9.16866		6.90155	7.4461	10.6692
	8.17116	11.1226	8.50177			8.91971	7.02711	4.62345			7.35889	10.0747	5.9627							8.17116	8.50177	11.1226		4.62345	7.02711	8.91971		5.9627	7.35889	10.0747
	6.98331	10.6437	8.2341			9.01774	7.28359	4.3615			7.38644	11.034	6.70299							6.98331	8.2341	10.6437		4.3615	7.28359	9.01774		6.70299	7.38644	11.034
	8.08814	11.221	8.17969			9.18115	7.25971	4.46547			7.21232	10.8077	6.56401							8.08814	8.17969	11.221		4.46547	7.25971	9.18115		6.56401	7.21232	10.8077
	8.29357	11.223	7.86507			8.78391	7.25933	4.53441			6.54688	9.77782	6.41756							7.86507	8.29357	11.223		4.53441	7.25933	8.78391		6.41756	6.54688	9.77782
	8.21801	10.0058	7.86338			8.84528	7.5201	4.32937			6.86792	10.1053	6.06645							7.86338	8.21801	10.0058		4.32937	7.5201	8.84528		6.06645	6.86792	10.1053
	8.03499	10.7648	7.95907			8.67604	7.23196	4.01698			6.93226	10.5481	6.72759							7.95907	8.03499	10.7648		4.01698	7.23196	8.67604		6.72759	6.93226	10.5481
	8.39756	11.1987	7.77997			8.46564	6.99159	4.87412			6.85977	10.3542	6.69044							7.77997	8.39756	11.1987		4.87412	6.99159	8.46564		6.69044	6.85977	10.3542
	8.75835	11.3756	7.7386			8.03046	6.73777	4.44405			7.12707	10.4616	6.29894							7.7386	8.75835	11.3756		4.44405	6.73777	8.03046		6.29894	7.12707	10.4616
	9.00842	10.9841	7.5391			8.068	6.82279	3.93813			6.92001	10.2556	6.71256							7.5391	9.00842	10.9841		3.93813	6.82279	8.068		6.71256	6.92001	10.2556
	7.88757	11.1359	7.88716			9.20095	7.44245	4.33312			7.15916	10.3366	6.46736							7.88716	7.88757	11.1359		4.33312	7.44245	9.20095		6.46736	7.15916	10.3366
	8.20659	10.5425	7.61399			8.46341	6.89774	4.55216			6.89979	10.0661	6.23133							7.61399	8.20659	10.5425		4.55216	6.89774	8.46341		6.23133	6.89979	10.0661
	8.29858	11.11	8.04299			8.33009	7.14036	4.52661			6.90273	10.1491	6.4796							8.04299	8.29858	11.11		4.52661	7.14036	8.33009		6.4796	6.90273	10.1491
	8.12938	10.79	8.16773			8.92891	7.18574	4.5126			6.8333	10.2941	6.46466							8.12938	8.16773	10.79		4.5126	7.18574	8.92891		6.46466	6.8333	10.2941
	8.59971	11.0495	8.49593			8.60648	7.34937	4.48145			6.65983	10.6469	6.74646							8.49593	8.59971	11.0495		4.48145	7.34937	8.60648		6.65983	6.74646	10.6469
	8.13154	10.5683	8.47618			9.02177	7.38604	5.13772			6.5425	11.1456	7.21191							8.13154	8.47618	10.5683		5.13772	7.38604	9.02177		6.5425	7.21191	11.1456
	8.35137	12.0035	8.41391			9.29214	6.82556	5.23692			6.89662	10.688	6.93059							8.35137	8.41391	12.0035		5.23692	6.82556	9.29214		6.89662	6.93059	10.688
	8.37277	11.3686	8.11073			8.40134	7.40044	4.16444			6.65825	10.2924	6.66423							8.11073	8.37277	11.3686		4.16444	7.40044	8.40134		6.65825	6.66423	10.2924
	8.15353	10.8585	7.69296			7.65157	6.21596	4.58606			7.01195	10.5464	6.35566							7.69296	8.15353	10.8585		4.58606	6.21596	7.65157		6.35566	7.01195	10.5464
	8.2428	11.2751	8.4099			8.50234	7.12225	4.25857			6.74099	10.1013	5.9382							8.2428	8.4099	11.2751		4.25857	7.12225	8.50234		5.9382	6.74099	10.1013
	8.41581	11.2882	8.32406			7.77316	6.74175	3.70769			6.81781	10.201	6.34336							8.32406	8.41581	11.2882		3.70769	6.74175	7.77316		6.34336	6.81781	10.201
	8.09656	10.9888	8.04278			8.03793	6.94515	4.53659			6.54806	10.4161	6.64129							8.04278	8.09656	10.9888		4.53659	6.94515	8.03793		6.54806	6.64129	10.4161
	7.55971	10.3032	8.08628			8.0066	6.97152	4.28837			6.88289	10.2035	6.45087							7.55971	8.08628	10.3032		4.28837	6.97152	8.0066		6.45087	6.88289	10.2035
	7.4992	11.2177	8.4991			8.57675	6.63974	5.06657			7.04716	9.73945	6.09615							7.4992	8.4991	11.2177		5.06657	6.63974	8.57675		6.09615	7.04716	9.73945
	8.44193	11.6733	9.0446			8.64857	6.81288	4.64805			6.32454	10.0448	6.31574							8.44193	9.0446	11.6733		4.64805	6.81288	8.64857		6.31574	6.32454	10.0448
	8.18186	10.4645	8.05942			8.06451	7.07936	4.5467			6.91861	10.2132	6.11031							8.05942	8.18186	10.4645		4.5467	7.07936	8.06451		6.11031	6.91861	10.2132
	7.90353	10.6172	8.15193			7.83335	6.98081	4.15034			6.84347	9.99301	5.90544							7.90353	8.15193	10.6172		4.15034	6.98081	7.83335		5.90544	6.84347	9.99301
	8.33311	10.6977	8.32656			8.49203	6.66653	4.8384			7.07159	10.3476	5.94486							8.32656	8.33311	10.6977		4.8384	6.66653	8.49203		5.94486	7.07159	10.3476
	7.89113	10.8806	8.00655			8.23811	6.81384	4.03729			6.92428	10.6872	6.0345							7.89113	8.00655	10.8806		4.03729	6.81384	8.23811		6.0345	6.92428	10.6872
	8.04237	10.4762	8.30399			9.08148	7.42503	5.34308			6.44914	10.0346	6.10658							8.04237	8.30399	10.4762		5.34308	7.42503	9.08148		6.10658	6.44914	10.0346
	8.54325	10.6265	7.89386			9.57431	7.46162	4.51472			6.8215	10.8214	6.75935							7.89386	8.54325	10.6265		4.51472	7.46162	9.57431		6.75935	6.8215	10.8214
	7.74518	10.567	8.22487			9.32767	6.84377	5.09096			6.3696	10.5061	6.73485							7.74518	8.22487	10.567		5.09096	6.84377	9.32767		6.3696	6.73485	10.5061
	7.97022	10.5646	8.00168			8.05604	6.44367	5.24393			6.402	10.5116	6.3655							7.97022	8.00168	10.5646		5.24393	6.44367	8.05604		6.3655	6.402	10.5116
	7.62008	10.0439	7.72868			8.66902	6.36627	4.9469			6.79822	10.714	6.61325							7.62008	7.72868	10.0439		4.9469	6.36627	8.66902		6.61325	6.79822	10.714
	7.64753	10.0397	7.53405			8.65608	7.16958	4.73986			6.99046	10.5549	6.4442							7.53405	7.64753	10.0397		4.73986	7.16958	8.65608		6.4442	6.99046	10.5549
	8.33044	10.4595	7.59123			8.85924	6.82292	4.56126			6.6095	10.0099	5.95039							7.59123	8.33044	10.4595		4.56126	6.82292	8.85924		5.95039	6.6095	10.0099
	8.22095	10.7116	7.70859			9.24505	6.79519	5.36849			6.43222	10.3619	6.55945							7.70859	8.22095	10.7116		5.36849	6.79519	9.24505		6.43222	6.55945	10.3619
	8.37635	10.0573	7.59836			9.1459	6.98057	5.66268			6.94837	10.2614	6.6919							7.59836	8.37635	10.0573		5.66268	6.98057	9.1459		6.6919	6.94837	10.2614
	8.32848	10.4967	7.60315			8.39202	6.96276	4.09138			6.89494	9.8484	5.90819							7.60315	8.32848	10.4967		4.09138	6.96276	8.39202		5.90819	6.89494	9.8484
	8.05944	10.537	8.04364			8.94826	6.64228	5.18158			6.55221	10.3183	6.46886							8.04364	8.05944	10.537		5.18158	6.64228	8.94826		6.46886	6.55221	10.3183
	8.26012	9.81524	7.67289			8.33449	6.82872	4.21616			6.81513	10.2759	6.42209							7.67289	8.26012	9.81524		4.21616	6.82872	8.33449		6.42209	6.81513	10.2759
	7.52799	10.0947	7.94618			8.01072	7.11651	4.32865			6.52142	9.79864	6.0203							7.52799	7.94618	10.0947		4.32865	7.11651	8.01072		6.0203	6.52142	9.79864
	7.81487	10.1392	7.28409			8.95032	7.41951	4.17401			6.85001	10.4874	6.53427							7.28409	7.81487	10.1392		4.17401	7.41951	8.95032		6.53427	6.85001	10.4874
	7.98867	10.3327	8.03932			9.29811	7.07374	4.85273			6.72321	9.9657	6.06703							7.98867	8.03932	10.3327		4.85273	7.07374	9.29811		6.06703	6.72321	9.9657
	7.927	9.27773	7.57863			9.01507	6.83608	4.5855			6.29895	9.89999	6.24742							7.57863	7.927	9.27773		4.5855	6.83608	9.01507		6.24742	6.29895	9.89999
	7.89447	10.0302	7.67759			8.679	6.66874	5.40615			6.48755	10.4824	6.26545							7.67759	7.89447	10.0302		5.40615	6.66874	8.679		6.26545	6.48755	10.4824
	8.2725	9.77768	7.8202			8.97917	7.19387	4.75359			7.1585	10.5975	6.49675							7.8202	8.2725	9.77768		4.75359	7.19387	8.97917		6.49675	7.1585	10.5975
	7.6819	9.92679	8.17707			8.39118	6.60563	4.67353			7.3378	9.96636	6.03046							7.6819	8.17707	9.92679		4.67353	6.60563	8.39118		6.03046	7.3378	9.96636
	7.52801	9.95915	7.9065			8.80301	7.34683	4.10709			6.54884	9.87382	6.54762							7.52801	7.9065	9.95915		4.10709	7.34683	8.80301		6.54762	6.54884	9.87382
	7.43783	11.037	8.20002			8.60142	7.35997	4.06685			7.17211	10.3206	6.45553							7.43783	8.20002	11.037		4.06685	7.35997	8.60142		6.45553	7.17211	10.3206
	7.56856	10.703	8.06345			9.16255	7.37228	4.64593			6.89054	10.5942	6.88391							7.56856	8.06345	10.703		4.64593	7.37228	9.16255		6.88391	6.89054	10.5942
	7.52479	10.9271	8.36094			9.16865	7.52549	4.27148			6.82381	10.102	6.34065							7.52479	8.36094	10.9271		4.27148	7.52549	9.16865		6.34065	6.82381	10.102
	7.58518	10.7014	8.48578			8.39218	6.83153	4.14449			7.02218	10.6701	6.62246							7.58518	8.48578	10.7014		4.14449	6.83153	8.39218		6.62246	7.02218	10.6701
	7.54908	9.8227	8.23246			9.60223	7.49941	5.23813			6.96128	9.7497	6.3706							7.54908	8.23246	9.8227		5.23813	7.49941	9.60223		6.3706	6.96128	9.7497
	7.14832	9.75289	7.91624			9.31512	7.31909	5.01102			6.29489	9.90305	6.72463							7.14832	7.91624	9.75289		5.01102	7.31909	9.31512		6.29489	6.72463	9.90305
	7.73881	10.76	8.00029			9.51488	7.58418	4.2533			5.85577	10.4785	6.61554							7.73881	8.00029	10.76		4.2533	7.58418	9.51488		5.85577	6.61554	10.4785
	8.40468	11.0987	8.02998			10.1823	7.4761	5.69694			6.58021	10.3476	6.49354							8.02998	8.40468	11.0987		5.69694	7.4761	10.1823		6.49354	6.58021	10.3476
	7.83173	10.6017	8.16481			10.1148	7.31135	5.53635			5.22242	10.6135	6.63226							7.83173	8.16481	10.6017		5.53635	7.31135	10.1148		5.22242	6.63226	10.6135
	7.14716	11.8938	8.71826			9.79728	7.72561	4.86311			6.65249	10.2656	6.38276							7.14716	8.71826	11.8938		4.86311	7.72561	9.79728		6.38276	6.65249	10.2656
	6.9401	11.0757	8.62503			9.6323	7.19738	4.83081			5.98285	10.2465	6.73561							6.9401	8.62503	11.0757		4.83081	7.19738	9.6323		5.98285	6.73561	10.2465
	7.58845	10.9097	8.36667			9.38934	6.9635	4.95347			5.47136	10.7089	6.82696							7.58845	8.36667	10.9097		4.95347	6.9635	9.38934		5.47136	6.82696	10.7089
	6.79596	11.2456	8.64903			9.63774	7.46983	4.77741			6.26712	10.7097	6.42869							6.79596	8.64903	11.2456		4.77741	7.46983	9.63774		6.26712	6.42869	10.7097
	6.72152	10.9517	8.65119			9.69857	7.70809	4.84806			6.60561	10.562	6.42216							6.72152	8.65119	10.9517		4.84806	7.70809	9.69857		6.42216	6.60561	10.562
	6.88084	11.2616	8.40647			9.77763	7.31758	4.95266			5.75085	10.4224	6.86896							6.88084	8.40647	11.2616		4.95266	7.31758	9.77763		5.75085	6.86896	10.4224
	7.5683	11.3051	8.62464			9.84096	7.3653	4.5135			5.98967	10.6684	6.799							7.5683	8.62464	11.3051		4.5135	7.3653	9.84096		5.98967	6.799	10.6684
	6.97274	10.6736	8.36801			9.84241	7.56637	5.88867			5.91128	10.3629	6.44888							6.97274	8.36801	10.6736		5.88867	7.56637	9.84241		5.91128	6.44888	10.3629
	7.25178	10.854	8.46746			9.87967	7.32672	5.02117			6.31772	10.0761	6.38657							7.25178	8.46746	10.854		5.02117	7.32672	9.87967		6.31772	6.38657	10.0761
	8.23172	11.0369	8.3455			9.69626	7.5552	4.37208			4.77104	10.3148	7.46541							8.23172	8.3455	11.0369		4.37208	7.5552	9.69626		4.77104	7.46541	10.3148
	7.61833	10.8225	7.908			9.06352	7.2587	4.25246			5.16029	9.90384	6.66621							7.61833	7.908	10.8225		4.25246	7.2587	9.06352		5.16029	6.66621	9.90384
	8.24584	10.9785	7.95658			9.04129	7.77784	4.06203			5.59551	10.5145	6.55412							7.95658	8.24584	10.9785		4.06203	7.77784	9.04129		5.59551	6.55412	10.5145
	7.75587	11.2126	7.95169			9.01436	7.29751	4.61554			5.65436	10.4717	6.8015							7.75587	7.95169	11.2126		4.61554	7.29751	9.01436		5.65436	6.8015	10.4717
	8.03466	11.8636	8.58927			9.1387	7.1127	4.31052			6.09574	10.1424	6.35125							8.03466	8.58927	11.8636		4.31052	7.1127	9.1387		6.09574	6.35125	10.1424
	7.46868	10.5784	8.31331			9.19676	7.28843	3.77412			6.36726	9.99157	5.98933							7.46868	8.31331	10.5784		3.77412	7.28843	9.19676		5.98933	6.36726	9.99157
	7.91843	11.0756	8.77314			9.03244	7.79711	3.60238			5.92831	10.219	6.82328							7.91843	8.77314	11.0756		3.60238	7.79711	9.03244		5.92831	6.82328	10.219
	7.10797	10.6676	8.35953			8.7351	7.59329	4.01565			6.23061	9.91348	6.99594							7.10797	8.35953	10.6676		4.01565	7.59329	8.7351		6.23061	6.99594	9.91348
	8.13375	11.6845	9.06214			8.09754	7.19425	3.73919			6.59912	10.4229	6.57577							8.13375	9.06214	11.6845		3.73919	7.19425	8.09754		6.57577	6.59912	10.4229
	7.6477	10.9621	8.97588			9.1259	7.03168	4.61781			6.65653	10.1719	6.68813							7.6477	8.97588	10.9621		4.61781	7.03168	9.1259		6.65653	6.68813	10.1719
	7.29154	11.071	8.34869			8.84112	6.72524	4.9513			6.69579	9.96654	6.57408							7.29154	8.34869	11.071		4.9513	6.72524	8.84112		6.57408	6.69579	9.96654
	7.90962	10.8214	8.07472			8.88497	7.05394	5.02553			6.42332	9.99612	6.6449							7.90962	8.07472	10.8214		5.02553	7.05394	8.88497		6.42332	6.6449	9.99612
	7.38937	10.6609	7.95976			9.28185	7.43362	4.57718			6.67134	9.95172	6.22399							7.38937	7.95976	10.6609		4.57718	7.43362	9.28185		6.22399	6.67134	9.95172
	7.26188	11.0632	8.46345			9.57281	7.54669	4.3			6.54627	10.1759	6.68353							7.26188	8.46345	11.0632		4.3	7.54669	9.57281		6.54627	6.68353	10.1759
	8.06681	10.5858	8.40853			9.18351	7.6286	3.91438			6.85406	10.4614	6.93807							8.06681	8.40853	10.5858		3.91438	7.6286	9.18351		6.85406	6.93807	10.4614
	8.28071	11.1725	8.73602			8.76503	7.13441	4.31978			6.84015	10.5105	6.87746							8.28071	8.73602	11.1725		4.31978	7.13441	8.76503		6.84015	6.87746	10.5105
	7.97168	11.0252	8.30625			9.47322	7.4647	3.9138			7.0957	10.5864	6.74439							7.97168	8.30625	11.0252		3.9138	7.4647	9.47322		6.74439	7.0957	10.5864
	7.87235	11.3501	8.65961			9.21658	7.24026	4.61825			5.85499	10.2522	6.87999							7.87235	8.65961	11.3501		4.61825	7.24026	9.21658		5.85499	6.87999	10.2522
	7.69592	10.6657	8.74461			9.36568	6.66443	4.9759			6.23838	10.0634	6.76066							7.69592	8.74461	10.6657		4.9759	6.66443	9.36568		6.23838	6.76066	10.0634
	8.32197	10.5361	8.65802			9.06531	7.061	4.41351			6.15185	10.3667	6.74151							8.32197	8.65802	10.5361		4.41351	7.061	9.06531		6.15185	6.74151	10.3667
	8.54819	10.2017	7.86017			9.18968	7.06998	4.68319			6.35121	10.2758	6.57339							7.86017	8.54819	10.2017		4.68319	7.06998	9.18968		6.35121	6.57339	10.2758
	7.89521	10.0348	7.99135			8.99612	7.19245	4.41598			6.07212	9.70254	6.70648							7.89521	7.99135	10.0348		4.41598	7.19245	8.99612		6.07212	6.70648	9.70254
	8.28604	10.7478	8.33214			9.26291	7.39686	4.11362			6.01197	9.91956	6.57909							8.28604	8.33214	10.7478		4.11362	7.39686	9.26291		6.01197	6.57909	9.91956
	8.14621	10.6896	8.33914			10.0808	7.62743	4.8071			6.9411	9.57155	6.10202							8.14621	8.33914	10.6896		4.8071	7.62743	10.0808		6.10202	6.9411	9.57155
	8.22111	10.2102	7.7127			9.34767	7.92679	4.26426			6.33783	9.36168	5.96631							7.7127	8.22111	10.2102		4.26426	7.92679	9.34767		5.96631	6.33783	9.36168
	8.04504	10.235	7.65091			9.2685	7.26466	4.34046			6.16081	9.84282	6.38133							7.65091	8.04504	10.235		4.34046	7.26466	9.2685		6.16081	6.38133	9.84282
	8.01402	10.0686	7.83366			9.70299	7.77158	4.17922			6.69168	9.92399	6.23995							7.83366	8.01402	10.0686		4.17922	7.77158	9.70299		6.23995	6.69168	9.92399
	8.28181	11.1888	7.81685			9.6703	7.34637	4.73594			6.53031	9.93937	6.14859							7.81685	8.28181	11.1888		4.73594	7.34637	9.6703		6.14859	6.53031	9.93937
	8.01757	10.6077	7.85144			10.6154	8.09528	5.19472			7.16765	9.67682	5.94731							7.85144	8.01757	10.6077		5.19472	8.09528	10.6154		5.94731	7.16765	9.67682
	8.17027	11.2138	8.06584			10.1669	8.08643	4.29853			6.58625	10.3022	6.38938							8.06584	8.17027	11.2138		4.29853	8.08643	10.1669		6.38938	6.58625	10.3022
	8.14728	11.1882	7.85469			10.3017	8.22792	4.0528			6.12309	9.50457	5.58028							7.85469	8.14728	11.1882		4.0528	8.22792	10.3017		5.58028	6.12309	9.50457
	8.3567	10.6519	7.67824			10.2923	7.67311	4.58685			6.22728	9.86027	6.42296							7.67824	8.3567	10.6519		4.58685	7.67311	10.2923		6.22728	6.42296	9.86027
	7.74281	11.1886	7.94189			9.84565	7.59484	4.91488			6.53743	9.63195	6.08151							7.74281	7.94189	11.1886		4.91488	7.59484	9.84565		6.08151	6.53743	9.63195
	7.65572	10.3461	7.95111			9.5491	7.54005	5.23697			6.93826	10.0365	6.17158							7.65572	7.95111	10.3461		5.23697	7.54005	9.5491		6.17158	6.93826	10.0365
	8.39859	10.6763	7.77137			10.2144	8.06539	4.17878			6.16675	9.17103	5.84034							7.77137	8.39859	10.6763		4.17878	8.06539	10.2144		5.84034	6.16675	9.17103
	8.18018	10.3731	8.07078			10.205	7.61649	4.56069			5.86004	9.15467	6.13055							8.07078	8.18018	10.3731		4.56069	7.61649	10.205		5.86004	6.13055	9.15467
	8.16647	10.8822	7.95304			9.79481	7.14547	4.96414			6.14884	9.21036	6.29328							7.95304	8.16647	10.8822		4.96414	7.14547	9.79481		6.14884	6.29328	9.21036
	8.74217	10.6554	7.69013			9.34865	7.193	4.71763			5.7013	9.01366	6.28002							7.69013	8.74217	10.6554		4.71763	7.193	9.34865		5.7013	6.28002	9.01366
	8.47486	10.4691	8.08916			9.2561	7.12966	4.59151			5.49174	9.24962	6.40879							8.08916	8.47486	10.4691		4.59151	7.12966	9.2561		5.49174	6.40879	9.24962
	8.20422	10.1928	8.17953			10.156	7.02583	4.97882			5.57456	9.83885	6.85837							8.17953	8.20422	10.1928		4.97882	7.02583	10.156		5.57456	6.85837	9.83885
	8.10468	10.8885	8.12284			10.2693	7.34458	4.93414			6.0121	9.95239	6.20353							8.10468	8.12284	10.8885		4.93414	7.34458	10.2693		6.0121	6.20353	9.95239
	8.4929	10.6183	7.60549			10.5064	7.92794	4.71458			5.75441	9.64955	5.95004							7.60549	8.4929	10.6183		4.71458	7.92794	10.5064		5.75441	5.95004	9.64955
	9.32728	10.5553	8.03609			9.67285	7.4209	4.21275			5.5026	9.53102	5.59722							8.03609	9.32728	10.5553		4.21275	7.4209	9.67285		5.5026	5.59722	9.53102
	8.79135	10.3003	7.73457			10.0612	7.42503	4.89478			5.72893	9.49957	5.78243							7.73457	8.79135	10.3003		4.89478	7.42503	10.0612		5.72893	5.78243	9.49957
	8.23259	10.2602	7.75057			10.1341	7.31729	4.93908			5.78099	9.65057	6.08409							7.75057	8.23259	10.2602		4.93908	7.31729	10.1341		5.78099	6.08409	9.65057
	8.49843	10.337	7.69959			9.94589	7.24086	4.55799			6.02398	9.4732	6.10785							7.69959	8.49843	10.337		4.55799	7.24086	9.94589		6.02398	6.10785	9.4732
	8.40054	10.1592	7.81435			10.038	7.10149	5.09172			5.82703	9.72608	6.10404							7.81435	8.40054	10.1592		5.09172	7.10149	10.038		5.82703	6.10404	9.72608
	8.50696	10.6024	8.09444			10.1002	7.48152	4.98641			5.86838	9.5289	5.82988							8.09444	8.50696	10.6024		4.98641	7.48152	10.1002		5.82988	5.86838	9.5289
	8.28522	10.5004	7.35363			9.68892	7.5966	4.256			5.19083	9.34145	6.44806							7.35363	8.28522	10.5004		4.256	7.5966	9.68892		5.19083	6.44806	9.34145
	8.57569	10.5949	7.55406			10.1741	8.02065	4.25056			5.71824	9.63967	6.20981							7.55406	8.57569	10.5949		4.25056	8.02065	10.1741		5.71824	6.20981	9.63967
	8.62781	10.6095	7.5472			9.9655	7.73769	4.06709			5.04761	9.50224	6.61571							7.5472	8.62781	10.6095		4.06709	7.73769	9.9655		5.04761	6.61571	9.50224
	8.68063	10.8055	8.23371			9.73482	7.29201	4.35796			5.40788	9.24424	6.13846							8.23371	8.68063	10.8055		4.35796	7.29201	9.73482		5.40788	6.13846	9.24424
	8.45411	11.0426	7.90679			10.0512	7.33204	4.86673			5.60246	9.59412	6.42861							7.90679	8.45411	11.0426		4.86673	7.33204	10.0512		5.60246	6.42861	9.59412
	8.40296	10.9161	7.75026			9.69964	7.29728	4.73987			5.76013	9.97364	6.19575							7.75026	8.40296	10.9161		4.73987	7.29728	9.69964		5.76013	6.19575	9.97364
	8.45383	10.989	8.15796			9.0187	6.8226	4.75477			5.85398	9.6652	6.14503							8.15796	8.45383	10.989		4.75477	6.8226	9.0187		5.85398	6.14503	9.6652
	9.12973	11.3464	8.54484			9.58348	7.31954	4.76935			6.02482	10.2279	6.13431							8.54484	9.12973	11.3464		4.76935	7.31954	9.58348		6.02482	6.13431	10.2279
	7.71546	10.5075	7.98734			8.90584	7.52053	4.46672			5.29639	10.1394	6.32644							7.71546	7.98734	10.5075		4.46672	7.52053	8.90584		5.29639	6.32644	10.1394
	8.43803	10.863	8.08526			9.14869	6.97304	4.84057			5.93927	9.68367	6.06741							8.08526	8.43803	10.863		4.84057	6.97304	9.14869		5.93927	6.06741	9.68367
	8.08322	10.7	7.8043			9.80409	7.53391	4.53661			5.27528	9.40381	6.46962							7.8043	8.08322	10.7		4.53661	7.53391	9.80409		5.27528	6.46962	9.40381
	7.59207	11.0565	8.23995			10.2031	7.26771	5.31994			5.41078	9.58219	6.31256							7.59207	8.23995	11.0565		5.31994	7.26771	10.2031		5.41078	6.31256	9.58219
	8.25091	11.0162	7.89581			9.72927	8.0356	4.36378			6.37824	9.53604	5.78781							7.89581	8.25091	11.0162		4.36378	8.0356	9.72927		5.78781	6.37824	9.53604
	7.81166	10.7582	8.14891			9.0523	6.65086	4.79318			5.49874	9.76414	6.38014							7.81166	8.14891	10.7582		4.79318	6.65086	9.0523		5.49874	6.38014	9.76414
	8.55212	11.201	8.09084			9.63034	7.45534	4.13984			5.33813	9.79088	6.17073							8.09084	8.55212	11.201		4.13984	7.45534	9.63034		5.33813	6.17073	9.79088
	8.00037	10.302	7.85126			9.39291	7.35801	4.42177			5.9377	10.3861	6.3518							7.85126	8.00037	10.302		4.42177	7.35801	9.39291		5.9377	6.3518	10.3861
	8.03745	11.0111	8.09595			9.72697	7.22183	4.93783			5.55965	9.84555	5.90885							8.03745	8.09595	11.0111		4.93783	7.22183	9.72697		5.55965	5.90885	9.84555
	8.5984	10.585	8.00242			10.2432	7.51603	5.10115			5.49582	9.77957	6.59441							8.00242	8.5984	10.585		5.10115	7.51603	10.2432		5.49582	6.59441	9.77957
	8.72132	10.8769	8.00468			9.51406	7.12249	4.55166			6.38754	9.76891	6.02973							8.00468	8.72132	10.8769		4.55166	7.12249	9.51406		6.02973	6.38754	9.76891
	9.06489	10.8383	7.89837			9.5865	7.42026	4.69512			5.676	10.0117	6.54							7.89837	9.06489	10.8383		4.69512	7.42026	9.5865		5.676	6.54	10.0117
	7.98264	11.1945	8.09458			8.85223	6.37799	4.79427			5.54987	9.6189	6.29278							7.98264	8.09458	11.1945		4.79427	6.37799	8.85223		5.54987	6.29278	9.6189
	8.27607	11.0598	7.68272			8.68312	6.82768	4.00267			6.42092	9.98681	6.52585							7.68272	8.27607	11.0598		4.00267	6.82768	8.68312		6.42092	6.52585	9.98681
	8.5537	10.939	7.77977			9.21096	6.93296	4.52152			6.17522	10.3097	6.54827							7.77977	8.5537	10.939		4.52152	6.93296	9.21096		6.17522	6.54827	10.3097
	8.36667	10.8009	8.18614			8.91809	6.97699	4.22409			6.29036	10.8185	6.91668							8.18614	8.36667	10.8009		4.22409	6.97699	8.91809		6.29036	6.91668	10.8185
	8.49636	10.8511	8.21444			9.03828	6.54913	4.64802			6.84565	10.3019	6.26301							8.21444	8.49636	10.8511		4.64802	6.54913	9.03828		6.26301	6.84565	10.3019
	8.42404	10.9536	8.57642			9.13505	7.12694	4.32254			5.42456	10.2918	6.52916							8.42404	8.57642	10.9536		4.32254	7.12694	9.13505		5.42456	6.52916	10.2918
	8.61337	11.8521	8.34811			9.64848	7.55458	4.30499			6.87723	10.6317	6.21485							8.34811	8.61337	11.8521		4.30499	7.55458	9.64848		6.21485	6.87723	10.6317
	7.91591	11.2298	8.77524			9.60035	7.07105	4.93971			6.30695	10.3982	6.42303							7.91591	8.77524	11.2298		4.93971	7.07105	9.60035		6.30695	6.42303	10.3982
	8.50823	11.1224	8.2475			9.75923	7.40133	4.26893			6.5254	10.4181	6.30289							8.2475	8.50823	11.1224		4.26893	7.40133	9.75923		6.30289	6.5254	10.4181
	8.75512	11.714	8.50715			9.69593	7.27923	4.55865			6.28161	10.6579	6.6287							8.50715	8.75512	11.714		4.55865	7.27923	9.69593		6.28161	6.6287	10.6579
	8.50106	10.5869	8.03647			9.19968	7.38209	4.10283			5.96618	10.3118	6.38581							8.03647	8.50106	10.5869		4.10283	7.38209	9.19968		5.96618	6.38581	10.3118
	8.44438	11.3737	8.28735			9.91306	7.64215	4.36041			6.13144	10.5377	6.44026							8.28735	8.44438	11.3737		4.36041	7.64215	9.91306		6.13144	6.44026	10.5377
	8.6157	11.6074	8.21981			9.65096	7.01902	4.88146			6.30617	10.7961	6.69291							8.21981	8.6157	11.6074		4.88146	7.01902	9.65096		6.30617	6.69291	10.7961
	8.74259	11.8475	8.30562			10.1488	7.60136	4.3491			6.1032	10.5309	6.36832							8.30562	8.74259	11.8475		4.3491	7.60136	10.1488		6.1032	6.36832	10.5309
	8.4287	11.6942	8.39947			9.63149	7.49869	4.65343			5.83038	10.3307	6.36991							8.39947	8.4287	11.6942		4.65343	7.49869	9.63149		5.83038	6.36991	10.3307
	8.1554	11.5403	8.79529			9.83295	7.80989	4.78466			5.70097	10.1789	6.32074							8.1554	8.79529	11.5403		4.78466	7.80989	9.83295		5.70097	6.32074	10.1789
	7.94778	11.2857	8.72978			9.80058	7.67212	4.29695			6.29838	10.3706	6.41626							7.94778	8.72978	11.2857		4.29695	7.67212	9.80058		6.29838	6.41626	10.3706
	8.06104	11.2115	8.95025			9.48986	7.43206	4.53882			5.99695	9.90101	6.53908							8.06104	8.95025	11.2115		4.53882	7.43206	9.48986		5.99695	6.53908	9.90101
	7.47111	11.0352	8.43326			8.84182	7.15438	4.22235			5.25279	9.69398	6.71938							7.47111	8.43326	11.0352		4.22235	7.15438	8.84182		5.25279	6.71938	9.69398
	7.51692	10.5549	8.43623			9.63036	7.52421	4.72208			6.46415	10.7708	6.67977							7.51692	8.43623	10.5549		4.72208	7.52421	9.63036		6.46415	6.67977	10.7708
	7.8069	10.7026	8.25287			9.45382	7.83088	4.19907			5.96446	9.93059	6.38438							7.8069	8.25287	10.7026		4.19907	7.83088	9.45382		5.96446	6.38438	9.93059
	8.4867	10.9785	8.3765			9.06664	7.6753	3.67321			6.74629	9.88058	6.44396							8.3765	8.4867	10.9785		3.67321	7.6753	9.06664		6.44396	6.74629	9.88058
	8.08896	11.0421	8.79429			8.48048	7.29015	3.71126			6.40319	10.4923	6.62233							8.08896	8.79429	11.0421		3.71126	7.29015	8.48048		6.40319	6.62233	10.4923
	7.77741	10.8049	8.48061			9.70114	7.91972	4.2563			6.40866	9.69365	6.20192							7.77741	8.48061	10.8049		4.2563	7.91972	9.70114		6.20192	6.40866	9.69365
	7.87213	11.3595	8.47074			9.46841	7.64528	3.82771			6.20069	9.6158	6.56581							7.87213	8.47074	11.3595		3.82771	7.64528	9.46841		6.20069	6.56581	9.6158
	8.36212	11.2748	8.31121			8.653	7.6218	3.59971			6.24767	9.23877	6.19721							8.31121	8.36212	11.2748		3.59971	7.6218	8.653		6.19721	6.24767	9.23877
	7.85892	10.9217	7.93298			8.8968	7.56142	3.66976			6.06014	9.68586	6.69916							7.85892	7.93298	10.9217		3.66976	7.56142	8.8968		6.06014	6.69916	9.68586
	7.59906	11.0775	8.16444			9.20372	7.99021	3.54135			6.31688	9.71276	6.48089							7.59906	8.16444	11.0775		3.54135	7.99021	9.20372		6.31688	6.48089	9.71276
	8.1831	11.4501	8.37742			8.23655	6.92406	4.04943			6.04216	9.84902	6.81708							8.1831	8.37742	11.4501		4.04943	6.92406	8.23655		6.04216	6.81708	9.84902
	8.08796	11.6303	7.98692			8.74587	6.31648	4.46183			6.10595	9.78259	6.58437							7.98692	8.08796	11.6303		4.46183	6.31648	8.74587		6.10595	6.58437	9.78259
	8.04105	11.7706	8.22875			9.01789	7.28414	4.31825			6.03781	10.079	6.4095							8.04105	8.22875	11.7706		4.31825	7.28414	9.01789		6.03781	6.4095	10.079
	8.40504	11.34	8.08546			9.27841	7.26451	4.13852			6.28346	9.8887	6.36297							8.08546	8.40504	11.34		4.13852	7.26451	9.27841		6.28346	6.36297	9.8887
	8.05549	10.9715	7.98437			9.20481	6.6704	5.08583			5.91341	10.1277	6.99101							7.98437	8.05549	10.9715		5.08583	6.6704	9.20481		5.91341	6.99101	10.1277
	8.23134	11.3075	8.14868			8.87401	6.33253	5.17311			5.72299	10.1266	6.64641							8.14868	8.23134	11.3075		5.17311	6.33253	8.87401		5.72299	6.64641	10.1266
	9.01067	11.6337	8.14434			8.77623	6.84783	4.18393			6.7145	10.0072	6.59938							8.14434	9.01067	11.6337		4.18393	6.84783	8.77623		6.59938	6.7145	10.0072
	8.78306	11.6551	8.24992			8.98278	6.4768	5.22717			6.02531	10.0738	6.73773							8.24992	8.78306	11.6551		5.22717	6.4768	8.98278		6.02531	6.73773	10.0738
	8.50224	11.1383	7.41276			9.2436	6.44613	5.15868			6.10686	9.53155	6.38659							7.41276	8.50224	11.1383		5.15868	6.44613	9.2436		6.10686	6.38659	9.53155
	9.07302	11.1404	7.99965			8.25799	6.55139	4.93835			6.28503	9.84316	6.39115							7.99965	9.07302	11.1404		4.93835	6.55139	8.25799		6.28503	6.39115	9.84316
	8.67443	11.8088	7.97446			8.2752	6.48455	4.76838			6.06324	10.1752	6.62436							7.97446	8.67443	11.8088		4.76838	6.48455	8.2752		6.06324	6.62436	10.1752
	7.8487	11.7037	8.17993			9.05175	7.07459	4.40948			5.99697	9.79718	6.35369							7.8487	8.17993	11.7037		4.40948	7.07459	9.05175		5.99697	6.35369	9.79718
	8.79831	11.7294	7.98455			8.59285	6.43814	4.62675			6.3803	10.2697	6.19623							7.98455	8.79831	11.7294		4.62675	6.43814	8.59285		6.19623	6.3803	10.2697
	8.40717	11.5311	7.9494			8.14655	6.35048	4.62823			6.06043	9.55258	6.03179							7.9494	8.40717	11.5311		4.62823	6.35048	8.14655		6.03179	6.06043	9.55258
	8.77489	11.7505	7.94394			8.6397	6.64709	4.65181			6.18223	9.42117	5.86104							7.94394	8.77489	11.7505		4.65181	6.64709	8.6397		5.86104	6.18223	9.42117
	9.02772	11.4761	7.68274			8.91297	6.51218	4.726			6.47255	10.4022	6.50751							7.68274	9.02772	11.4761		4.726	6.51218	8.91297		6.47255	6.50751	10.4022
	8.96162	12.1104	8.04507			9.23284	6.97544	4.9371			6.71744	10.1426	6.25034							8.04507	8.96162	12.1104		4.9371	6.97544	9.23284		6.25034	6.71744	10.1426
	8.58557	11.7745	8.1517			8.8242	6.56137	4.73783			5.75901	10.0834	6.44832							8.1517	8.58557	11.7745		4.73783	6.56137	8.8242		5.75901	6.44832	10.0834
	8.19062	11.2972	7.75639			8.97095	6.9221	4.09627			6.04681	10.0014	6.33791							7.75639	8.19062	11.2972		4.09627	6.9221	8.97095		6.04681	6.33791	10.0014
	7.73857	11.6111	8.24187			8.65883	6.47734	4.86252			6.11885	10.1663	6.31301							7.73857	8.24187	11.6111		4.86252	6.47734	8.65883		6.11885	6.31301	10.1663
	8.27442	11.1201	8.45709			8.94917	6.36944	4.81626			6.46214	10.1233	6.39008							8.27442	8.45709	11.1201		4.81626	6.36944	8.94917		6.39008	6.46214	10.1233
	7.85956	11.6357	8.44053			9.168	6.51502	5.57027			6.61973	10.3723	6.3416							7.85956	8.44053	11.6357		5.57027	6.51502	9.168		6.3416	6.61973	10.3723
	8.05452	11.5376	8.46225			8.78555	6.1881	4.9802			6.84435	10.0779	6.10325							8.05452	8.46225	11.5376		4.9802	6.1881	8.78555		6.10325	6.84435	10.0779
	8.1354	11.4214	8.19289			9.17794	6.73951	4.69274			6.44593	10.4254	6.33989							8.1354	8.19289	11.4214		4.69274	6.73951	9.17794		6.33989	6.44593	10.4254
	8.14431	11.6395	7.96163			8.63098	6.54256	5.06363			6.25401	10.3888	6.76078							7.96163	8.14431	11.6395		5.06363	6.54256	8.63098		6.25401	6.76078	10.3888
	7.82002	11.6481	8.4954			8.03249	6.24633	4.93206			6.84405	10.4755	6.20398							7.82002	8.4954	11.6481		4.93206	6.24633	8.03249		6.20398	6.84405	10.4755
	8.32043	11.3196	8.24021			8.72616	6.58177	4.44222			6.36576	10.4865	6.42406							8.24021	8.32043	11.3196		4.44222	6.58177	8.72616		6.36576	6.42406	10.4865
	7.51139	10.7179	8.30232			8.44525	6.73673	4.61665			5.56086	9.64764	6.02901							7.51139	8.30232	10.7179		4.61665	6.73673	8.44525		5.56086	6.02901	9.64764
	8.2267	10.5424	7.65849			8.7996	6.30957	4.70369			6.42956	9.98891	6.03006							7.65849	8.2267	10.5424		4.70369	6.30957	8.7996		6.03006	6.42956	9.98891
	8.54094	11.1142	8.51041			8.53772	6.28915	4.93988			6.40186	10.4863	6.47372							8.51041	8.54094	11.1142		4.93988	6.28915	8.53772		6.40186	6.47372	10.4863
	8.45266	11.4678	8.43067			8.72157	6.54298	4.66893			5.6699	10.5081	6.60341							8.43067	8.45266	11.4678		4.66893	6.54298	8.72157		5.6699	6.60341	10.5081
	8.15582	10.7004	7.99992			8.76134	6.79064	4.47871			6.16655	10.0442	6.00624							7.99992	8.15582	10.7004		4.47871	6.79064	8.76134		6.00624	6.16655	10.0442
	7.62247	11.4465	8.31793			8.99454	6.80414	4.63494			6.61297	10.4258	5.96057							7.62247	8.31793	11.4465		4.63494	6.80414	8.99454		5.96057	6.61297	10.4258
	8.06458	11.2963	8.28076			8.584	6.40478	4.62671			6.51995	10.3533	6.40623							8.06458	8.28076	11.2963		4.62671	6.40478	8.584		6.40623	6.51995	10.3533
	8.5758	11.1943	8.02478			8.98099	6.84541	4.96849			7.06418	10.3653	6.23096							8.02478	8.5758	11.1943		4.96849	6.84541	8.98099		6.23096	7.06418	10.3653
	8.89042	10.4945	7.00822			8.67694	7.00765	4.59207			6.57941	10.3066	6.02191							7.00822	8.89042	10.4945		4.59207	7.00765	8.67694		6.02191	6.57941	10.3066
	8.77599	10.7853	8.0752			9.08908	6.47008	5.08577			5.93305	10.5705	6.49275							8.0752	8.77599	10.7853		5.08577	6.47008	9.08908		5.93305	6.49275	10.5705
	8.3797	11.2854	8.41842			8.71726	6.74739	4.77518			5.83001	10.3813	6.51297							8.3797	8.41842	11.2854		4.77518	6.74739	8.71726		5.83001	6.51297	10.3813
	7.80202	10.4687	8.12216			9.25259	6.69024	4.36056			5.64976	10.4611	6.37701							7.80202	8.12216	10.4687		4.36056	6.69024	9.25259		5.64976	6.37701	10.4611
	8.64269	11.1208	8.12402			9.66789	7.0391	5.01143			5.95934	10.3852	6.67841							8.12402	8.64269	11.1208		5.01143	7.0391	9.66789		5.95934	6.67841	10.3852
	9.00434	11.0716	8.10231			9.90975	6.92039	5.17239			6.53311	10.4667	6.40209							8.10231	9.00434	11.0716		5.17239	6.92039	9.90975		6.40209	6.53311	10.4667
	9.17562	10.8943	7.70166			9.39949	7.48293	4.72438			6.31424	10.0829	6.38026							7.70166	9.17562	10.8943		4.72438	7.48293	9.39949		6.31424	6.38026	10.0829
	9.29795	11.4282	7.83567			8.87526	6.56216	4.69486			6.33987	10.8428	6.8402							7.83567	9.29795	11.4282		4.69486	6.56216	8.87526		6.33987	6.8402	10.8428
	8.41692	10.4974	8.03429			8.70922	6.38709	4.69173			6.83044	10.2326	6.25197							8.03429	8.41692	10.4974		4.69173	6.38709	8.70922		6.25197	6.83044	10.2326
	8.69895	11.0485	8.18695			9.32509	6.92434	5.0275			6.78594	10.2618	6.47436							8.18695	8.69895	11.0485		5.0275	6.92434	9.32509		6.47436	6.78594	10.2618
	8.72394	11.232	7.06075			8.49634	6.65802	4.68786			6.7111	10.0208	5.72861							7.06075	8.72394	11.232		4.68786	6.65802	8.49634		5.72861	6.7111	10.0208
	8.44373	10.557	7.43147			9.09397	6.77863	4.55459			6.73398	10.0434	6.07275							7.43147	8.44373	10.557		4.55459	6.77863	9.09397		6.07275	6.73398	10.0434
	8.82226	11.2345	7.80772			9.13817	6.37191	4.83891			6.8958	10.3549	6.46673							7.80772	8.82226	11.2345		4.83891	6.37191	9.13817		6.46673	6.8958	10.3549
	8.61041	10.5222	8.05485			8.80911	6.4038	4.44362			6.56297	10.5872	6.09708							8.05485	8.61041	10.5222		4.44362	6.4038	8.80911		6.09708	6.56297	10.5872
	8.96156	11.5349	7.78271			9.85139	7.27045	5.13933			6.51445	10.3663	6.20514							7.78271	8.96156	11.5349		5.13933	7.27045	9.85139		6.20514	6.51445	10.3663
	8.63481	10.9469	7.63689			9.18508	7.20406	4.68576			5.79154	10.4716	6.37719							7.63689	8.63481	10.9469		4.68576	7.20406	9.18508		5.79154	6.37719	10.4716
	8.59188	11.5166	8.36752			8.99426	7.05523	3.8935			6.24686	10.5488	6.42112							8.36752	8.59188	11.5166		3.8935	7.05523	8.99426		6.24686	6.42112	10.5488
	9.00889	11.5998	8.17239			8.4651	7.08251	4.4548			6.63668	10.2105	6.10525							8.17239	9.00889	11.5998		4.4548	7.08251	8.4651		6.10525	6.63668	10.2105
	8.48995	11.0641	8.17366			9.24344	6.84178	4.62508			6.94957	10.7246	6.43834							8.17366	8.48995	11.0641		4.62508	6.84178	9.24344		6.43834	6.94957	10.7246
	8.37504	11.4133	8.14185			9.25426	7.0196	4.72729			6.13016	10.5903	6.36624							8.14185	8.37504	11.4133		4.72729	7.0196	9.25426		6.13016	6.36624	10.5903
	7.76316	11.1787	7.79338			9.59709	6.9155	4.76146			6.30839	10.216	6.43874							7.76316	7.79338	11.1787		4.76146	6.9155	9.59709		6.30839	6.43874	10.216
	8.26547	11.2683	7.80276			9.05545	7.21315	4.40741			6.60288	10.2294	6.49616							7.80276	8.26547	11.2683		4.40741	7.21315	9.05545		6.49616	6.60288	10.2294
	8.14513	11.2946	7.8957			9.14397	7.24452	4.29727			6.71086	10.5427	6.62283							7.8957	8.14513	11.2946		4.29727	7.24452	9.14397		6.62283	6.71086	10.5427
	7.98294	11.608	7.32961			8.77611	6.95899	4.61255			7.49137	10.675	6.27696							7.32961	7.98294	11.608		4.61255	6.95899	8.77611		6.27696	7.49137	10.675
	8.39385	11.2666	7.59986			8.54563	6.80118	5.13597			7.36919	10.3501	6.24588							7.59986	8.39385	11.2666		5.13597	6.80118	8.54563		6.24588	7.36919	10.3501
	8.15082	11.4942	7.4935			8.52772	7.04743	4.74544			7.0903	10.0354	6.14457							7.4935	8.15082	11.4942		4.74544	7.04743	8.52772		6.14457	7.0903	10.0354
	8.31731	11.358	7.60892			8.98876	6.90118	5.09061			7.13948	9.95525	6.16199							7.60892	8.31731	11.358		5.09061	6.90118	8.98876		6.16199	7.13948	9.95525
	8.41982	11.5274	7.55802			8.86484	7.22936	4.82056			6.9627	9.97952	6.37866							7.55802	8.41982	11.5274		4.82056	7.22936	8.86484		6.37866	6.9627	9.97952
	8.49047	11.0886	7.76839			9.01393	6.66749	4.93321			6.91313	10.0165	6.17776							7.76839	8.49047	11.0886		4.93321	6.66749	9.01393		6.17776	6.91313	10.0165
	7.98848	11.1352	7.78747			8.87107	6.85488	4.724			6.91883	9.79267	6.64617							7.78747	7.98848	11.1352		4.724	6.85488	8.87107		6.64617	6.91883	9.79267
	8.2479	11.3799	7.90403			8.96248	7.21729	4.48969			7.09701	9.89993	6.19199							7.90403	8.2479	11.3799		4.48969	7.21729	8.96248		6.19199	7.09701	9.89993
	8.41314	11.4666	7.23516			9.28755	7.06786	5.06558			7.12364	9.80487	6.66999							7.23516	8.41314	11.4666		5.06558	7.06786	9.28755		6.66999	7.12364	9.80487
	8.48158	11.0874	8.08215			9.33539	6.78572	5.22945			6.88805	10.2746	6.46308							8.08215	8.48158	11.0874		5.22945	6.78572	9.33539		6.46308	6.88805	10.2746
	8.71843	10.4856	7.29099			9.07568	7.18349	4.70105			6.71382	9.72209	5.93969							7.29099	8.71843	10.4856		4.70105	7.18349	9.07568		5.93969	6.71382	9.72209
	8.42453	11.2396	7.62272			8.8121	7.09278	4.70355			7.37486	10.3173	6.44998							7.62272	8.42453	11.2396		4.70355	7.09278	8.8121		6.44998	7.37486	10.3173
	8.58761	11.4673	7.6213			8.84753	6.5045	5.17199			6.57415	9.91437	6.18099							7.6213	8.58761	11.4673		5.17199	6.5045	8.84753		6.18099	6.57415	9.91437
	8.2405	11.6457	8.11878			8.89636	6.55134	4.64995			7.2303	10.1652	6.26578							8.11878	8.2405	11.6457		4.64995	6.55134	8.89636		6.26578	7.2303	10.1652
	8.62423	10.833	8.23207			8.84723	7.14625	4.39277			7.26053	10.1456	5.95018							8.23207	8.62423	10.833		4.39277	7.14625	8.84723		5.95018	7.26053	10.1456
	8.74787	11.0138	7.94358			9.4044	7.48142	4.29702			7.08375	10.0355	6.18627							7.94358	8.74787	11.0138		4.29702	7.48142	9.4044		6.18627	7.08375	10.0355
	7.98364	10.9254	7.81337			9.57343	7.07981	4.53063			6.5343	9.58137	6.41774							7.81337	7.98364	10.9254		4.53063	7.07981	9.57343		6.41774	6.5343	9.58137
	7.79133	11.2255	7.98742			9.0376	7.00365	4.59385			6.19443	9.84549	6.89547							7.79133	7.98742	11.2255		4.59385	7.00365	9.0376		6.19443	6.89547	9.84549
	8.2539	11.6905	7.81792			9.44949	6.99274	4.96943			6.77177	9.68504	6.23767							7.81792	8.2539	11.6905		4.96943	6.99274	9.44949		6.23767	6.77177	9.68504
	7.97034	11.5462	8.13505			9.39244	6.91326	5.33193			6.99298	9.74479	6.2699							7.97034	8.13505	11.5462		5.33193	6.91326	9.39244		6.2699	6.99298	9.74479
	8.34504	11.6904	8.34941			8.96327	7.25566	5.23315			6.97686	9.43497	6.04777							8.34504	8.34941	11.6904		5.23315	7.25566	8.96327		6.04777	6.97686	9.43497
	7.93022	11.353	7.72151			9.43814	7.08695	5.14091			6.52375	9.8103	6.48758							7.72151	7.93022	11.353		5.14091	7.08695	9.43814		6.48758	6.52375	9.8103
	7.93266	11.5022	7.75368			8.83199	6.66983	4.6048			6.98794	9.37921	6.03836							7.75368	7.93266	11.5022		4.6048	6.66983	8.83199		6.03836	6.98794	9.37921
	7.69659	11.1187	7.91254			9.25208	7.09169	4.58761			6.46623	9.62173	6.27943							7.69659	7.91254	11.1187		4.58761	7.09169	9.25208		6.27943	6.46623	9.62173
	8.35348	10.9669	7.52672			8.80961	6.26613	5.20856			6.5636	9.19533	6.01289							7.52672	8.35348	10.9669		5.20856	6.26613	8.80961		6.01289	6.5636	9.19533
	7.63899	11.1091	7.67218			8.8854	7.43796	4.3208			6.77632	9.47983	6.19967							7.63899	7.67218	11.1091		4.3208	7.43796	8.8854		6.19967	6.77632	9.47983
	7.50871	10.709	7.51023			9.22429	6.71318	4.85133			6.52255	10.1802	6.85787							7.50871	7.51023	10.709		4.85133	6.71318	9.22429		6.52255	6.85787	10.1802
	7.51748	10.382	7.97559			8.69244	6.72089	4.45355			6.87999	9.80606	6.22106							7.51748	7.97559	10.382		4.45355	6.72089	8.69244		6.22106	6.87999	9.80606
	8.07771	11.0464	7.90984			8.43486	6.87784	4.49367			6.52171	10.0349	6.52944							7.90984	8.07771	11.0464		4.49367	6.87784	8.43486		6.52171	6.52944	10.0349
	8.19941	10.5734	7.92271			8.29677	6.94435	4.39189			7.24533	10.0607	5.81574							7.92271	8.19941	10.5734		4.39189	6.94435	8.29677		5.81574	7.24533	10.0607
	8.33577	10.7055	7.49947			8.29323	6.49773	4.70807			7.06937	9.96653	6.22485							7.49947	8.33577	10.7055		4.70807	6.49773	8.29323		6.22485	7.06937	9.96653
	7.71712	10.7484	7.32125			8.07671	6.5261	4.14634			7.39989	10.2969	5.96567							7.32125	7.71712	10.7484		4.14634	6.5261	8.07671		5.96567	7.39989	10.2969
	7.88132	10.435	7.54277			7.9878	6.36536	4.32561			6.99303	9.71547	5.86131							7.54277	7.88132	10.435		4.32561	6.36536	7.9878		5.86131	6.99303	9.71547
	8.25097	10.2593	7.40743			8.09026	6.51876	4.18087			6.74165	10.1718	6.84398							7.40743	8.25097	10.2593		4.18087	6.51876	8.09026		6.74165	6.84398	10.1718
	8.58055	10.9778	7.83036			7.91971	6.98358	3.82288			6.9408	9.19232	5.91613							7.83036	8.58055	10.9778		3.82288	6.98358	7.91971		5.91613	6.9408	9.19232
	8.24525	10.7778	7.52547			8.05273	6.1424	4.42502			6.37343	9.4748	6.12636							7.52547	8.24525	10.7778		4.42502	6.1424	8.05273		6.12636	6.37343	9.4748
	8.27836	10.0853	6.82262			8.19187	6.73717	4.6268			6.49734	9.387	6.49714							6.82262	8.27836	10.0853		4.6268	6.73717	8.19187		6.49714	6.49734	9.387
	8.3834	10.8589	7.83902			7.63748	6.01299	4.62373			6.33827	9.29055	6.253							7.83902	8.3834	10.8589		4.62373	6.01299	7.63748		6.253	6.33827	9.29055
	9.01725	10.5161	7.11626			8.02101	7.05872	4.26127			6.68784	9.52118	6.17384							7.11626	9.01725	10.5161		4.26127	7.05872	8.02101		6.17384	6.68784	9.52118
	7.98666	10.9255	7.15297			7.76693	6.251	4.29305			7.01453	9.92397	6.49398							7.15297	7.98666	10.9255		4.29305	6.251	7.76693		6.49398	7.01453	9.92397
	8.17538	10.7786	7.39847			7.51827	6.03643	4.32288			6.6072	10.0334	6.32176							7.39847	8.17538	10.7786		4.32288	6.03643	7.51827		6.32176	6.6072	10.0334
	7.5299	9.93407	7.23112			8.15356	6.52863	4.38565			6.53742	10.3088	6.86694							7.23112	7.5299	9.93407		4.38565	6.52863	8.15356		6.53742	6.86694	10.3088
	8.41164	11.0414	7.22232			7.64358	6.7123	4.06411			6.47474	10.3622	6.57737							7.22232	8.41164	11.0414		4.06411	6.7123	7.64358		6.47474	6.57737	10.3622
	8.19735	10.7393	7.27174			8.40415	6.5386	4.27916			6.54242	10.1395	6.25496							7.27174	8.19735	10.7393		4.27916	6.5386	8.40415		6.25496	6.54242	10.1395
	8.89682	11.0316	7.43666			8.01728	6.42592	4.40584			5.98809	9.85352	6.56804							7.43666	8.89682	11.0316		4.40584	6.42592	8.01728		5.98809	6.56804	9.85352
	8.40379	10.8107	7.39988			7.96323	6.09461	4.1193			7.12367	9.31865	6.47532							7.39988	8.40379	10.8107		4.1193	6.09461	7.96323		6.47532	7.12367	9.31865
	8.23302	10.299	6.40158			7.60539	6.42497	4.40824			6.8095	10.2941	6.59767							6.40158	8.23302	10.299		4.40824	6.42497	7.60539		6.59767	6.8095	10.2941
	8.45866	10.1205	6.87229			7.88209	6.77784	4.05985			7.04861	9.72618	6.3985							6.87229	8.45866	10.1205		4.05985	6.77784	7.88209		6.3985	7.04861	9.72618
	8.76216	10.9924	7.46425			7.43507	6.22782	3.84919			6.55447	9.58684	6.30987							7.46425	8.76216	10.9924		3.84919	6.22782	7.43507		6.30987	6.55447	9.58684
	8.61933	10.9733	7.3292			7.78014	6.19682	4.12288			6.56794	9.74601	6.68112							7.3292	8.61933	10.9733		4.12288	6.19682	7.78014		6.56794	6.68112	9.74601
	8.26315	10.8569	7.45851			7.37281	5.63071	4.03723			7.66213	9.91692	6.67028							7.45851	8.26315	10.8569		4.03723	5.63071	7.37281		6.67028	7.66213	9.91692
	8.94433	10.6275	7.74041			7.68887	6.29364	4.1006			6.80825	9.62725	7.03426							7.74041	8.94433	10.6275		4.1006	6.29364	7.68887		6.80825	7.03426	9.62725
	9.07607	10.6946	7.28845			7.53744	6.39735	3.97566			6.71291	9.96715	6.95939							7.28845	9.07607	10.6946		3.97566	6.39735	7.53744		6.71291	6.95939	9.96715
	7.9354	10.6508	6.98			7.46068	6.19359	3.87896			6.91682	9.99607	6.56739							6.98	7.9354	10.6508		3.87896	6.19359	7.46068		6.56739	6.91682	9.99607
	8.26662	11.7227	7.6432			7.61316	5.56892	4.66876			7.00428	10.026	6.94713							7.6432	8.26662	11.7227		4.66876	5.56892	7.61316		6.94713	7.00428	10.026
	8.43105	11.1451	7.65403			7.71377	5.8536	4.30896			6.94031	10.4289	6.72715							7.65403	8.43105	11.1451		4.30896	5.8536	7.71377		6.72715	6.94031	10.4289
	8.39955	10.4203	7.36215			8.3067	5.77407	4.55833			6.56366	10.054	6.92966							7.36215	8.39955	10.4203		4.55833	5.77407	8.3067		6.56366	6.92966	10.054
	8.44143	11.1991	7.78213			8.14311	6.25572	3.94011			6.348	10.5449	6.76852							7.78213	8.44143	11.1991		3.94011	6.25572	8.14311		6.348	6.76852	10.5449
	8.35726	10.6308	7.15106			7.73085	5.71994	4.35982			6.99055	10.0831	6.67001							7.15106	8.35726	10.6308		4.35982	5.71994	7.73085		6.67001	6.99055	10.0831
	8.62547	10.8878	7.30975			7.329	6.02794	4.2989			6.02211	9.86959	6.37909							7.30975	8.62547	10.8878		4.2989	6.02794	7.329		6.02211	6.37909	9.86959
	9.09726	11.4693	7.58586			7.94032	6.22315	4.42328			6.82662	9.60456	6.12553							7.58586	9.09726	11.4693		4.42328	6.22315	7.94032		6.12553	6.82662	9.60456
	8.81033	10.6084	7.11494			8.02205	6.09344	4.69037			6.76304	9.88915	6.65173							7.11494	8.81033	10.6084		4.69037	6.09344	8.02205		6.65173	6.76304	9.88915
	7.90769	10.6916	7.64473			7.898	6.4797	4.24616			6.88001	10.6665	7.12441							7.64473	7.90769	10.6916		4.24616	6.4797	7.898		6.88001	7.12441	10.6665
	7.45663	10.6209	6.97872			8.21663	6.01237	4.76087			7.00649	10.4938	6.25091							6.97872	7.45663	10.6209		4.76087	6.01237	8.21663		6.25091	7.00649	10.4938
	8.61519	11.1841	7.43184			8.26624	6.40785	4.94151			6.40091	9.8099	6.36639							7.43184	8.61519	11.1841		4.94151	6.40785	8.26624		6.36639	6.40091	9.8099
	8.70128	11.499	7.30941			7.94152	6.37786	4.32277			7.06275	10.5894	7.02327							7.30941	8.70128	11.499		4.32277	6.37786	7.94152		7.02327	7.06275	10.5894
	8.36399	10.6133	7.18167			8.366	6.34791	4.99864			6.66823	9.66715	6.95179							7.18167	8.36399	10.6133		4.99864	6.34791	8.366		6.66823	6.95179	9.66715
	8.3452	11.6398	7.43975			8.43478	6.70312	3.96701			6.04288	9.96074	7.21467							7.43975	8.3452	11.6398		3.96701	6.70312	8.43478		6.04288	7.21467	9.96074
	8.3724	10.6492	7.18839			8.23626	6.18282	4.16928			6.72494	9.55064	6.99423							7.18839	8.3724	10.6492		4.16928	6.18282	8.23626		6.72494	6.99423	9.55064
	8.2936	10.7909	7.09387			8.14514	6.21927	4.88794			5.881	10.1643	6.87115							7.09387	8.2936	10.7909		4.88794	6.21927	8.14514		5.881	6.87115	10.1643
	9.17587	11.1153	7.38317			8.5018	6.83316	4.47508			7.06412	10.4216	6.95676							7.38317	9.17587	11.1153		4.47508	6.83316	8.5018		6.95676	7.06412	10.4216
	9.12108	11.2294	7.14905			8.16105	6.18081	4.80562			6.60648	9.6773	6.80849							7.14905	9.12108	11.2294		4.80562	6.18081	8.16105		6.60648	6.80849	9.6773
	9.02552	11.639	7.26426			8.64394	6.66935	4.69975			6.49226	9.42711	6.66952							7.26426	9.02552	11.639		4.69975	6.66935	8.64394		6.49226	6.66952	9.42711
	8.33044	11.202	7.09762			8.32604	6.91807	4.38866			6.77937	9.53244	6.68							7.09762	8.33044	11.202		4.38866	6.91807	8.32604		6.68	6.77937	9.53244
	7.9359	10.961	7.53429			8.65859	6.63187	4.07529			6.97257	8.97217	6.18774							7.53429	7.9359	10.961		4.07529	6.63187	8.65859		6.18774	6.97257	8.97217
	8.22088	11.3205	7.3955			8.58616	6.66904	4.388			5.83432	8.7397	6.64216							7.3955	8.22088	11.3205		4.388	6.66904	8.58616		5.83432	6.64216	8.7397
	8.24567	10.9713	7.79203			9.49176	7.21592	4.63215			6.79924	8.68799	6.49943							7.79203	8.24567	10.9713		4.63215	7.21592	9.49176		6.49943	6.79924	8.68799
	8.43198	11.1727	7.23654			8.9785	6.94412	4.57139			6.71896	9.6252	6.6425							7.23654	8.43198	11.1727		4.57139	6.94412	8.9785		6.6425	6.71896	9.6252
	8.91696	11.0035	7.46631			9.00861	6.7344	4.38125			5.99733	8.99654	6.96196							7.46631	8.91696	11.0035		4.38125	6.7344	9.00861		5.99733	6.96196	8.99654
	8.88919	11.2904	7.82828			8.70835	6.55477	4.26236			6.0176	8.58255	7.17995							7.82828	8.88919	11.2904		4.26236	6.55477	8.70835		6.0176	7.17995	8.58255
	8.239	10.739	7.54232			8.69303	6.55177	4.65976			6.1697	8.70844	6.74979							7.54232	8.239	10.739		4.65976	6.55177	8.69303		6.1697	6.74979	8.70844
	8.73653	10.8105	7.86119			8.72318	6.62404	4.59033			6.9794	9.01731	6.27574							7.86119	8.73653	10.8105		4.59033	6.62404	8.72318		6.27574	6.9794	9.01731
	8.21764	10.969	7.17676			9.17445	7.11301	4.71655			6.92488	9.29065	6.31869							7.17676	8.21764	10.969		4.71655	7.11301	9.17445		6.31869	6.92488	9.29065
	8.46101	10.9189	7.09336			8.89084	6.57623	4.3888			6.62381	9.56388	6.31862							7.09336	8.46101	10.9189		4.3888	6.57623	8.89084		6.31862	6.62381	9.56388
	8.19904	10.8529	7.41822			8.36501	6.36928	4.18357			6.37742	8.98079	6.28432							7.41822	8.19904	10.8529		4.18357	6.36928	8.36501		6.28432	6.37742	8.98079
	8.32786	10.6978	7.23092			8.68738	6.57858	4.58588			6.85188	9.26546	6.33977							7.23092	8.32786	10.6978		4.58588	6.57858	8.68738		6.33977	6.85188	9.26546
	8.7289	11.3321	7.35478			8.73867	6.80121	4.62009			6.21451	9.68477	6.9139							7.35478	8.7289	11.3321		4.62009	6.80121	8.73867		6.21451	6.9139	9.68477
	8.61132	10.8604	6.90406			9.00587	7.0315	4.29496			7.16286	9.54064	6.30984							6.90406	8.61132	10.8604		4.29496	7.0315	9.00587		6.30984	7.16286	9.54064
	8.23705	11.0652	7.39564			8.52691	5.80597	4.87974			6.79124	9.27072	6.30225							7.39564	8.23705	11.0652		4.87974	5.80597	8.52691		6.30225	6.79124	9.27072
	8.01274	11.0496	7.4896			8.98936	6.05693	5.25858			6.89816	9.15246	6.47542							7.4896	8.01274	11.0496		5.25858	6.05693	8.98936		6.47542	6.89816	9.15246
	8.01124	10.773	7.33383			8.66883	6.95427	4.1571			6.14833	8.80343	6.47506							7.33383	8.01124	10.773		4.1571	6.95427	8.66883		6.14833	6.47506	8.80343
	7.96821	10.7109	7.54958			8.93126	6.7747	4.50836			6.83116	9.3929	6.43354							7.54958	7.96821	10.7109		4.50836	6.7747	8.93126		6.43354	6.83116	9.3929
	8.38172	10.8785	7.03164			9.99988	7.34518	4.73939			7.01176	9.18318	6.5076							7.03164	8.38172	10.8785		4.73939	7.34518	9.99988		6.5076	7.01176	9.18318
	8.6246	11.3035	7.14162			9.55905	7.08192	4.68378			6.63358	9.86075	6.58302							7.14162	8.6246	11.3035		4.68378	7.08192	9.55905		6.58302	6.63358	9.86075
	8.8684	10.9037	7.32278			8.74508	6.84433	3.98736			6.34057	8.85083	6.65922							7.32278	8.8684	10.9037		3.98736	6.84433	8.74508		6.34057	6.65922	8.85083
	8.37972	11.0898	7.44091			8.31951	6.55023	3.56042			6.57369	9.14239	6.2802							7.44091	8.37972	11.0898		3.56042	6.55023	8.31951		6.2802	6.57369	9.14239
	8.26618	10.5279	6.97229			9.15173	7.05498	4.31972			6.38109	9.11933	6.89733							6.97229	8.26618	10.5279		4.31972	7.05498	9.15173		6.38109	6.89733	9.11933
	8.94784	10.9056	7.15463			8.81273	6.96049	4.56549			6.56994	8.82943	6.47357							7.15463	8.94784	10.9056		4.56549	6.96049	8.81273		6.47357	6.56994	8.82943
	8.49751	11.2257	7.5126			9.30555	7.29313	5.20571			6.68957	9.47726	6.413							7.5126	8.49751	11.2257		5.20571	7.29313	9.30555		6.413	6.68957	9.47726
	8.05711	10.5195	7.1155			9.7981	7.03022	4.94312			6.44187	8.99465	6.47205							7.1155	8.05711	10.5195		4.94312	7.03022	9.7981		6.44187	6.47205	8.99465
	7.53474	10.419	7.34035			10.3132	7.53513	4.86665			6.37231	9.01983	6.02557							7.34035	7.53474	10.419		4.86665	7.53513	10.3132		6.02557	6.37231	9.01983
	8.48605	10.8936	7.62816			9.43226	7.29571	4.95894			7.08437	8.92343	6.32625							7.62816	8.48605	10.8936		4.95894	7.29571	9.43226		6.32625	7.08437	8.92343
	8.60192	10.7961	7.53336			9.62645	7.06256	4.49918			6.76894	9.75958	6.35155							7.53336	8.60192	10.7961		4.49918	7.06256	9.62645		6.35155	6.76894	9.75958
	7.83469	10.5614	7.44819			9.82483	6.86152	4.6585			7.03118	9.8264	6.16787							7.44819	7.83469	10.5614		4.6585	6.86152	9.82483		6.16787	7.03118	9.8264
	8.59413	11.0477	7.54069			9.51249	7.22936	4.45585			6.32349	9.18141	6.25864							7.54069	8.59413	11.0477		4.45585	7.22936	9.51249		6.25864	6.32349	9.18141
	8.20064	10.6661	7.3375			9.91055	6.74368	5.17509			6.78627	9.74071	6.30396							7.3375	8.20064	10.6661		5.17509	6.74368	9.91055		6.30396	6.78627	9.74071
	8.01946	10.196	7.50882			9.95872	7.0751	4.99735			6.6296	9.79877	6.47707							7.50882	8.01946	10.196		4.99735	7.0751	9.95872		6.47707	6.6296	9.79877
	8.47003	10.4301	7.48705			9.18449	6.82891	4.25634			6.64935	10.017	6.56421							7.48705	8.47003	10.4301		4.25634	6.82891	9.18449		6.56421	6.64935	10.017
	8.4777	10.645	7.62394			9.11821	6.96374	4.46979			6.56171	9.34582	6.48553							7.62394	8.4777	10.645		4.46979	6.96374	9.11821		6.48553	6.56171	9.34582
	8.59126	11.0187	7.52633			9.29333	6.92724	4.62473			5.90943	9.12206	6.44166							7.52633	8.59126	11.0187		4.62473	6.92724	9.29333		5.90943	6.44166	9.12206
	8.42306	10.8572	7.56452			9.42156	6.82867	5.46929			5.9365	9.46273	6.77731							7.56452	8.42306	10.8572		5.46929	6.82867	9.42156		5.9365	6.77731	9.46273
	8.27891	11.4427	8.22222			9.93411	7.22281	5.72159			6.3221	8.93657	6.09386							8.22222	8.27891	11.4427		5.72159	7.22281	9.93411		6.09386	6.3221	8.93657
	8.51972	10.7666	7.95829			9.82875	7.11709	5.71264			6.40332	9.38747	6.27917							7.95829	8.51972	10.7666		5.71264	7.11709	9.82875		6.27917	6.40332	9.38747
	8.76597	10.7163	7.6936			9.57709	7.17825	5.05917			6.26606	9.41262	6.12816							7.6936	8.76597	10.7163		5.05917	7.17825	9.57709		6.12816	6.26606	9.41262
	8.20991	10.6932	7.56823			9.3332	7.11138	5.21152			6.40945	8.95872	6.30892							7.56823	8.20991	10.6932		5.21152	7.11138	9.3332		6.30892	6.40945	8.95872
	7.81688	10.1481	7.48005			9.60354	7.24528	5.00276			5.87634	9.20966	6.66004							7.48005	7.81688	10.1481		5.00276	7.24528	9.60354		5.87634	6.66004	9.20966
	8.51706	10.2671	7.84106			9.23984	7.04288	4.91178			6.44596	9.15209	6.43977							7.84106	8.51706	10.2671		4.91178	7.04288	9.23984		6.43977	6.44596	9.15209
	8.28141	10.4356	7.7413			9.46459	7.22815	4.80275			6.7015	10.0012	6.46769							7.7413	8.28141	10.4356		4.80275	7.22815	9.46459		6.46769	6.7015	10.0012
	8.23125	10.1625	7.86295			9.27527	7.16333	4.47166			7.2202	9.87424	6.35256							7.86295	8.23125	10.1625		4.47166	7.16333	9.27527		6.35256	7.2202	9.87424
	7.55692	10.3528	7.52467			9.71326	6.94001	5.56537			6.11126	9.42579	6.47108							7.52467	7.55692	10.3528		5.56537	6.94001	9.71326		6.11126	6.47108	9.42579
	7.85762	10.8743	7.83861			9.50579	7.0188	5.29308			6.41131	9.42139	6.22886							7.83861	7.85762	10.8743		5.29308	7.0188	9.50579		6.22886	6.41131	9.42139
	8.25548	10.1306	7.29571			9.68291	6.96963	5.43939			7.19297	9.31445	6.17813							7.29571	8.25548	10.1306		5.43939	6.96963	9.68291		6.17813	7.19297	9.31445
	7.68324	10.5478	7.79878			8.92536	6.76026	5.36409			6.52363	9.16946	6.64441							7.68324	7.79878	10.5478		5.36409	6.76026	8.92536		6.52363	6.64441	9.16946
	7.70613	10.5517	7.703			10.079	7.32916	5.23501			6.60117	8.5331	6.43986							7.703	7.70613	10.5517		5.23501	7.32916	10.079		6.43986	6.60117	8.5331
	7.64198	10.7415	7.88627			9.52001	7.21484	4.51123			6.47814	9.17272	6.2484							7.64198	7.88627	10.7415		4.51123	7.21484	9.52001		6.2484	6.47814	9.17272
	8.13931	9.77174	7.24784			9.21586	7.44316	4.87426			6.36683	9.40247	6.85223							7.24784	8.13931	9.77174		4.87426	7.44316	9.21586		6.36683	6.85223	9.40247
	8.34264	9.99692	7.43389			8.95181	7.19409	4.65929			6.9265	9.13711	6.64424							7.43389	8.34264	9.99692		4.65929	7.19409	8.95181		6.64424	6.9265	9.13711
	8.23345	10.2796	7.50916			9.48168	7.60851	5.08889			6.22978	9.33729	6.80546							7.50916	8.23345	10.2796		5.08889	7.60851	9.48168		6.22978	6.80546	9.33729
	8.2347	9.69635	7.66655			8.60561	6.7209	4.53594			7.53258	9.74761	6.52248							7.66655	8.2347	9.69635		4.53594	6.7209	8.60561		6.52248	7.53258	9.74761
	8.69148	9.71397	7.58388			8.45294	6.81073	4.95294			7.07166	10.2521	7.37245							7.58388	8.69148	9.71397		4.95294	6.81073	8.45294		7.07166	7.37245	10.2521
	8.85417	9.88547	7.11422			8.95759	6.97539	4.34814			6.59808	10.2944	7.21097							7.11422	8.85417	9.88547		4.34814	6.97539	8.95759		6.59808	7.21097	10.2944
	8.07113	10.9853	7.96079			8.62498	6.88591	4.87506			6.58342	9.41055	7.33268							7.96079	8.07113	10.9853		4.87506	6.88591	8.62498		6.58342	7.33268	9.41055
	8.21487	10.1126	7.75604			8.65331	7.02404	5.20678			6.81834	10.0243	6.94642							7.75604	8.21487	10.1126		5.20678	7.02404	8.65331		6.81834	6.94642	10.0243
	8.47841	9.2704	7.43984			9.11247	7.02537	4.95441			6.129	10.3109	7.05918							7.43984	8.47841	9.2704		4.95441	7.02537	9.11247		6.129	7.05918	10.3109
	8.60194	10.1339	7.5527			9.02472	6.85393	5.62197			6.32713	9.51268	6.08088							7.5527	8.60194	10.1339		5.62197	6.85393	9.02472		6.08088	6.32713	9.51268
	7.92126	9.92922	7.72238			8.44454	6.85039	4.78094			6.00917	9.99886	6.82689							7.72238	7.92126	9.92922		4.78094	6.85039	8.44454		6.00917	6.82689	9.99886
	8.30285	9.5046	7.50168			8.95062	6.65019	4.97645			5.41812	9.51161	6.89191							7.50168	8.30285	9.5046		4.97645	6.65019	8.95062		5.41812	6.89191	9.51161
	8.15685	9.71159	7.52549			8.58854	6.39467	5.26047			6.22987	9.88759	6.782							7.52549	8.15685	9.71159		5.26047	6.39467	8.58854		6.22987	6.782	9.88759
	8.4571	10.6586	6.95678			9.3425	6.99325	4.48198			5.5341	10.091	7.13277							6.95678	8.4571	10.6586		4.48198	6.99325	9.3425		5.5341	7.13277	10.091
	8.20298	9.96958	7.14585			9.2587	7.07347	4.73225			6.49709	10.0295	6.53601							7.14585	8.20298	9.96958		4.73225	7.07347	9.2587		6.49709	6.53601	10.0295
	8.3752	9.58015	6.72407			9.04414	6.78415	4.76698			5.74499	9.57996	6.69517							6.72407	8.3752	9.58015		4.76698	6.78415	9.04414		5.74499	6.69517	9.57996
	8.69489	9.65197	7.30165			8.61556	6.8118	4.30135			5.80373	9.63221	6.55576							7.30165	8.69489	9.65197		4.30135	6.8118	8.61556		5.80373	6.55576	9.63221
	7.44525	9.92714	6.61559			8.76337	6.65634	4.60095			5.94732	9.67554	7.04711							6.61559	7.44525	9.92714		4.60095	6.65634	8.76337		5.94732	7.04711	9.67554
	8.55471	10.0383	7.21868			9.49605	6.80524	5.50545			5.84524	9.32335	6.35677							7.21868	8.55471	10.0383		5.50545	6.80524	9.49605		5.84524	6.35677	9.32335
	8.40514	9.78194	6.71504			9.27027	6.57333	5.37618			6.89576	9.75902	6.36883							6.71504	8.40514	9.78194		5.37618	6.57333	9.27027		6.36883	6.89576	9.75902
	8.15644	10.4286	6.60971			9.30846	7.17064	4.41504			6.67033	9.77637	6.39043							6.60971	8.15644	10.4286		4.41504	7.17064	9.30846		6.39043	6.67033	9.77637
	7.85904	9.97873	7.30646			9.00761	6.9065	4.25262			6.12871	9.59787	6.36143							7.30646	7.85904	9.97873		4.25262	6.9065	9.00761		6.12871	6.36143	9.59787
	7.95635	9.9692	7.18814			8.83202	6.46071	4.93691			6.65106	9.23932	6.23416							7.18814	7.95635	9.9692		4.93691	6.46071	8.83202		6.23416	6.65106	9.23932
	7.49158	10.0775	7.32721			9.05546	6.90798	4.45784			6.35146	9.10662	5.98977							7.32721	7.49158	10.0775		4.45784	6.90798	9.05546		5.98977	6.35146	9.10662
	8.25221	10.6755	7.22725			8.9295	6.9684	4.73576			6.28302	9.3282	6.85622							7.22725	8.25221	10.6755		4.73576	6.9684	8.9295		6.28302	6.85622	9.3282
	8.3339	10.0275	6.88988			8.81319	7.11651	4.17192			6.09094	9.59502	6.6273							6.88988	8.3339	10.0275		4.17192	7.11651	8.81319		6.09094	6.6273	9.59502
	7.78488	10.4161	7.32597			9.41349	7.18337	4.66547			6.41445	9.85329	6.49352							7.32597	7.78488	10.4161		4.66547	7.18337	9.41349		6.41445	6.49352	9.85329
	7.92806	10.2693	7.9048			8.84557	6.86184	4.81997			6.36577	9.76011	6.41583							7.9048	7.92806	10.2693		4.81997	6.86184	8.84557		6.36577	6.41583	9.76011
	7.73931	10.5024	7.04371			8.74218	6.75172	4.57607			6.31646	9.3589	6.39137							7.04371	7.73931	10.5024		4.57607	6.75172	8.74218		6.31646	6.39137	9.3589
	7.84194	11.0769	7.13599			8.90334	7.15714	4.70974			6.2337	9.85529	6.70368							7.13599	7.84194	11.0769		4.70974	7.15714	8.90334		6.2337	6.70368	9.85529
	8.02456	11.3301	7.49874			9.99137	7.3024	5.15281			5.88385	9.08104	6.58363							7.49874	8.02456	11.3301		5.15281	7.3024	9.99137		5.88385	6.58363	9.08104
	7.90269	10.7187	7.50961			9.95601	7.12154	5.18377			6.1844	9.99962	6.84781							7.50961	7.90269	10.7187		5.18377	7.12154	9.95601		6.1844	6.84781	9.99962
	7.93496	10.64	7.56115			9.47466	6.91526	4.34947			6.24098	9.1443	6.0964							7.56115	7.93496	10.64		4.34947	6.91526	9.47466		6.0964	6.24098	9.1443
	8.13994	10.1274	7.02505			9.88395	7.67047	4.28483			6.64145	9.26442	6.21895							7.02505	8.13994	10.1274		4.28483	7.67047	9.88395		6.21895	6.64145	9.26442
	7.54809	9.9777	6.99546			9.60269	7.11466	4.40763			7.15857	10.4606	6.94118							6.99546	7.54809	9.9777		4.40763	7.11466	9.60269		6.94118	7.15857	10.4606
	8.06473	9.78351	6.28754			9.18814	7.07393	4.97813			7.17083	10.276	7.00501							6.28754	8.06473	9.78351		4.97813	7.07393	9.18814		7.00501	7.17083	10.276
	8.01489	10.5014	7.70972			8.86758	7.17945	4.43297			6.72032	10.2898	7.10078							7.70972	8.01489	10.5014		4.43297	7.17945	8.86758		6.72032	7.10078	10.2898
	8.36641	10.6299	7.7067			9.03381	6.79883	5.04357			6.56778	10.0415	6.866							7.7067	8.36641	10.6299		5.04357	6.79883	9.03381		6.56778	6.866	10.0415
	8.28968	10.3331	6.78938			8.99518	6.87546	4.72985			6.11002	9.64515	6.97564							6.78938	8.28968	10.3331		4.72985	6.87546	8.99518		6.11002	6.97564	9.64515
	8.13672	10.729	7.37591			9.63422	7.56221	4.26277			6.23497	10.3671	7.30366							7.37591	8.13672	10.729		4.26277	7.56221	9.63422		6.23497	7.30366	10.3671
	8.39071	10.7423	7.31211			9.28243	7.03017	4.92765			5.84514	10.023	7.15581							7.31211	8.39071	10.7423		4.92765	7.03017	9.28243		5.84514	7.15581	10.023
	8.55635	11.2862	6.98983			9.3583	6.80468	4.94167			6.38132	9.87161	6.95548							6.98983	8.55635	11.2862		4.94167	6.80468	9.3583		6.38132	6.95548	9.87161
	8.65464	10.8115	6.9297			9.83613	7.02291	5.58049			6.42122	10.0108	6.87981							6.9297	8.65464	10.8115		5.58049	7.02291	9.83613		6.42122	6.87981	10.0108
	7.92429	10.3797	6.89595			9.15249	6.8888	5.12732			6.42018	9.78273	6.60097							6.89595	7.92429	10.3797		5.12732	6.8888	9.15249		6.42018	6.60097	9.78273
	7.88586	10.5555	6.90442			9.1848	6.87724	5.0436			6.71419	9.90988	6.73413							6.90442	7.88586	10.5555		5.0436	6.87724	9.1848		6.71419	6.73413	9.90988
	8.43241	10.8414	7.42903			9.55259	7.43013	4.82505			6.16584	10.1047	6.99857							7.42903	8.43241	10.8414		4.82505	7.43013	9.55259		6.16584	6.99857	10.1047
	7.91481	10.9315	7.37381			9.48177	7.46564	4.44574			6.31056	10.4482	7.0761							7.37381	7.91481	10.9315		4.44574	7.46564	9.48177		6.31056	7.0761	10.4482
	7.44744	10.7416	7.20118			10.2497	7.97714	4.78288			6.4827	9.17805	6.74337							7.20118	7.44744	10.7416		4.78288	7.97714	10.2497		6.4827	6.74337	9.17805
	8.02766	10.5468	7.30023			9.61643	7.21489	4.89818			6.4898	9.64822	6.91345							7.30023	8.02766	10.5468		4.89818	7.21489	9.61643		6.4898	6.91345	9.64822
	8.55582	11.0688	7.20372			9.51076	7.40711	4.57044			5.69806	9.55989	7.12125							7.20372	8.55582	11.0688		4.57044	7.40711	9.51076		5.69806	7.12125	9.55989
	8.46335	10.7518	6.8866			9.05111	7.21019	4.84882			6.42149	10.0446	6.54729							6.8866	8.46335	10.7518		4.84882	7.21019	9.05111		6.42149	6.54729	10.0446
	8.39082	10.8223	7.24736			9.14489	7.01897	4.48757			6.32454	10.0062	7.03419							7.24736	8.39082	10.8223		4.48757	7.01897	9.14489		6.32454	7.03419	10.0062
	8.99313	11.1699	7.52231			8.92394	7.09621	4.66414			6.33444	10.1092	7.15265							7.52231	8.99313	11.1699		4.66414	7.09621	8.92394		6.33444	7.15265	10.1092
	8.24381	11.0914	6.9187			8.90995	7.09639	4.83221			6.56486	10.1896	7.34715							6.9187	8.24381	11.0914		4.83221	7.09639	8.90995		6.56486	7.34715	10.1896
	7.8789	11.1055	7.46575			9.18082	6.80696	5.13069			6.33214	9.54347	6.9199							7.46575	7.8789	11.1055		5.13069	6.80696	9.18082		6.33214	6.9199	9.54347
	8.58386	11.7649	7.64179			8.95226	7.03038	5.09228			6.25144	10.2754	7.06484							7.64179	8.58386	11.7649		5.09228	7.03038	8.95226		6.25144	7.06484	10.2754
	7.77279	11.4658	7.86129			9.8683	7.63804	4.41225			6.22596	9.67264	6.58954							7.77279	7.86129	11.4658		4.41225	7.63804	9.8683		6.22596	6.58954	9.67264
	8.44538	11.7226	7.51371			10.7392	7.77165	5.01469			6.70517	10.0448	6.82091							7.51371	8.44538	11.7226		5.01469	7.77165	10.7392		6.70517	6.82091	10.0448
	7.7918	10.8194	7.6447			9.62714	7.18734	4.65259			6.2176	9.83107	6.60243							7.6447	7.7918	10.8194		4.65259	7.18734	9.62714		6.2176	6.60243	9.83107
	8.36041	10.9259	7.17296			10.125	7.62586	4.69382			6.54146	9.55828	6.59308							7.17296	8.36041	10.9259		4.69382	7.62586	10.125		6.54146	6.59308	9.55828
	7.97087	10.982	7.24498			10.1963	7.93183	4.02486			6.27689	10.4954	7.25773							7.24498	7.97087	10.982		4.02486	7.93183	10.1963		6.27689	7.25773	10.4954
	8.28853	11.7562	7.4803			8.98478	7.07795	4.91734			6.26079	9.95751	6.88623							7.4803	8.28853	11.7562		4.91734	7.07795	8.98478		6.26079	6.88623	9.95751
	8.55974	11.4631	7.38687			9.44403	7.30518	4.67647			6.25227	9.72635	6.59363							7.38687	8.55974	11.4631		4.67647	7.30518	9.44403		6.25227	6.59363	9.72635
	8.09814	11.098	7.24041			9.89287	7.31559	5.14997			6.16012	9.93426	7.0953							7.24041	8.09814	11.098		5.14997	7.31559	9.89287		6.16012	7.0953	9.93426
	8.08689	10.4045	6.29541			9.9675	7.48885	4.90944			5.61066	9.59178	7.10528							6.29541	8.08689	10.4045		4.90944	7.48885	9.9675		5.61066	7.10528	9.59178
	7.7951	10.9563	7.58223			10.2185	7.6368	4.67208			6.18157	9.68482	6.8644							7.58223	7.7951	10.9563		4.67208	7.6368	10.2185		6.18157	6.8644	9.68482
	7.8671	10.4631	7.4422			9.49448	7.22816	4.26659			6.64142	10.2671	6.76133							7.4422	7.8671	10.4631		4.26659	7.22816	9.49448		6.64142	6.76133	10.2671
	7.98708	11.427	7.77514			10.0327	7.21405	5.13278			6.16134	9.95845	7.00494							7.77514	7.98708	11.427		5.13278	7.21405	10.0327		6.16134	7.00494	9.95845
	7.62455	11.5477	7.56389			9.64379	7.02963	4.59981			5.80502	10.1308	7.31251							7.56389	7.62455	11.5477		4.59981	7.02963	9.64379		5.80502	7.31251	10.1308
	8.14404	10.8952	6.96121			9.66813	6.91702	4.78338			6.34669	9.95882	6.77177							6.96121	8.14404	10.8952		4.78338	6.91702	9.66813		6.34669	6.77177	9.95882
	7.81573	10.9514	7.7728			9.8545	7.15992	4.24106			6.23463	9.61261	6.63744							7.7728	7.81573	10.9514		4.24106	7.15992	9.8545		6.23463	6.63744	9.61261
	8.62471	10.9278	7.28067			9.61647	7.33747	4.55956			6.39916	10.3013	6.93654							7.28067	8.62471	10.9278		4.55956	7.33747	9.61647		6.39916	6.93654	10.3013
	8.2166	10.4666	6.80668			9.7591	6.83098	4.50207			6.56748	9.69788	6.49348							6.80668	8.2166	10.4666		4.50207	6.83098	9.7591		6.49348	6.56748	9.69788
	8.2912	10.1942	7.44866			8.81378	6.50237	4.60999			6.33083	9.87329	6.63548							7.44866	8.2912	10.1942		4.60999	6.50237	8.81378		6.33083	6.63548	9.87329
	8.08127	10.8183	7.29862			9.16776	7.06456	3.96504			6.4825	10.057	6.65795							7.29862	8.08127	10.8183		3.96504	7.06456	9.16776		6.4825	6.65795	10.057
	8.35066	10.971	7.43666			8.78405	6.11472	4.59971			6.14052	9.8503	6.88856							7.43666	8.35066	10.971		4.59971	6.11472	8.78405		6.14052	6.88856	9.8503
	8.22338	10.4073	7.14967			9.35748	6.71967	5.44005			6.70643	9.90231	6.22775							7.14967	8.22338	10.4073		5.44005	6.71967	9.35748		6.22775	6.70643	9.90231
	8.48351	10.1747	7.02717			9.4363	6.73332	5.57132			6.37826	9.99071	6.42202							7.02717	8.48351	10.1747		5.57132	6.73332	9.4363		6.37826	6.42202	9.99071
	8.50902	11.2177	7.23221			8.99277	6.20231	5.22644			6.51834	10.1518	6.54194							7.23221	8.50902	11.2177		5.22644	6.20231	8.99277		6.51834	6.54194	10.1518
	8.09691	10.596	7.31719			8.78388	6.15641	5.00377			6.85774	10.2161	6.44856							7.31719	8.09691	10.596		5.00377	6.15641	8.78388		6.44856	6.85774	10.2161
	7.89036	10.9325	7.80453			9.26251	6.91678	4.33108			6.35046	9.28416	6.20143							7.80453	7.89036	10.9325		4.33108	6.91678	9.26251		6.20143	6.35046	9.28416
	8.02645	11.773	8.13276			9.41426	6.35959	5.09848			6.65923	10.157	6.38563							8.02645	8.13276	11.773		5.09848	6.35959	9.41426		6.38563	6.65923	10.157
	8.53886	11.41	8.2421			8.56199	6.42726	4.17322			6.49663	9.77009	6.12665							8.2421	8.53886	11.41		4.17322	6.42726	8.56199		6.12665	6.49663	9.77009
	8.35342	11.6828	7.96829			9.00678	5.90965	5.16524			6.59312	10.0902	6.17859							7.96829	8.35342	11.6828		5.16524	5.90965	9.00678		6.17859	6.59312	10.0902
	8.0553	11.1266	7.49892			9.14408	6.43277	4.79415			6.83037	10.1298	6.36566							7.49892	8.0553	11.1266		4.79415	6.43277	9.14408		6.36566	6.83037	10.1298
	8.76826	11.1682	8.25797			8.77033	6.04209	5.16766			6.4218	9.71882	5.92792							8.25797	8.76826	11.1682		5.16766	6.04209	8.77033		5.92792	6.4218	9.71882
	8.3318	11.3075	7.74806			9.02278	6.59041	4.3969			6.51398	9.79879	6.31848							7.74806	8.3318	11.3075		4.3969	6.59041	9.02278		6.31848	6.51398	9.79879
	8.82934	11.2612	8.10256			8.73823	6.46398	4.79841			6.01773	9.3964	6.47659							8.10256	8.82934	11.2612		4.79841	6.46398	8.73823		6.01773	6.47659	9.3964
	8.89176	10.8085	7.45275			8.79337	6.33911	4.65346			6.1919	9.84707	6.6858							7.45275	8.89176	10.8085		4.65346	6.33911	8.79337		6.1919	6.6858	9.84707
	8.72999	11.8833	7.1619			9.26054	6.22752	5.30032			6.37192	9.93486	6.59623							7.1619	8.72999	11.8833		5.30032	6.22752	9.26054		6.37192	6.59623	9.93486
	8.40069	10.9461	7.03645			8.91884	6.26363	4.85752			6.40282	9.77453	6.39851							7.03645	8.40069	10.9461		4.85752	6.26363	8.91884		6.39851	6.40282	9.77453
	8.79139	11.5819	6.95613			8.56456	6.0596	4.81959			6.56808	10.2638	6.57867							6.95613	8.79139	11.5819		4.81959	6.0596	8.56456		6.56808	6.57867	10.2638
	8.33843	10.8801	7.83929			8.48422	5.94087	4.72002			6.40276	10.4114	6.509							7.83929	8.33843	10.8801		4.72002	5.94087	8.48422		6.40276	6.509	10.4114
	7.31069	10.0024	6.81424			8.92356	6.10793	4.71464			6.93024	10.1374	6.21814							6.81424	7.31069	10.0024		4.71464	6.10793	8.92356		6.21814	6.93024	10.1374
	8.0315	11.2567	7.62007			8.82378	6.20575	5.01677			6.11804	9.50648	6.23613							7.62007	8.0315	11.2567		5.01677	6.20575	8.82378		6.11804	6.23613	9.50648
	7.89663	10.6088	6.96747			8.6051	6.04651	5.01848			6.25883	10.0053	6.51521							6.96747	7.89663	10.6088		5.01848	6.04651	8.6051		6.25883	6.51521	10.0053
	8.30414	11.4167	7.49934			8.90617	6.11077	5.00922			7.03462	10.213	6.52964							7.49934	8.30414	11.4167		5.00922	6.11077	8.90617		6.52964	7.03462	10.213
	8.59484	11.7946	7.8876			7.8541	5.52884	4.72854			6.51666	10.039	6.44655							7.8876	8.59484	11.7946		4.72854	5.52884	7.8541		6.44655	6.51666	10.039
	8.46584	11.4477	7.45465			8.69184	5.73769	4.8111			6.44496	10.3136	6.58386							7.45465	8.46584	11.4477		4.8111	5.73769	8.69184		6.44496	6.58386	10.3136
	7.58095	10.0451	6.72068			8.58847	5.85257	5.28049			7.20759	10.4979	6.20733							6.72068	7.58095	10.0451		5.28049	5.85257	8.58847		6.20733	7.20759	10.4979
	8.13772	10.1312	6.78596			8.43139	5.84969	4.86642			7.20406	10.0413	5.83161							6.78596	8.13772	10.1312		4.86642	5.84969	8.43139		5.83161	7.20406	10.0413
	7.63465	10.2644	7.29835			8.87821	6.34543	4.51473			7.09291	10.2604	6.36168							7.29835	7.63465	10.2644		4.51473	6.34543	8.87821		6.36168	7.09291	10.2604
	8.36094	11.1117	7.53468			9.14844	6.27118	4.44479			6.99423	9.8021	6.25709							7.53468	8.36094	11.1117		4.44479	6.27118	9.14844		6.25709	6.99423	9.8021
	7.95563	10.8125	7.25245			8.88456	6.10674	4.77773			6.52234	9.30658	6.06208							7.25245	7.95563	10.8125		4.77773	6.10674	8.88456		6.06208	6.52234	9.30658
	8.14738	10.4235	7.05482			8.77386	6.52018	4.2216			7.3577	9.74445	5.92025							7.05482	8.14738	10.4235		4.2216	6.52018	8.77386		5.92025	7.3577	9.74445
	8.56915	10.7477	7.7137			9.299	6.28852	4.96538			6.75626	9.93966	6.30162							7.7137	8.56915	10.7477		4.96538	6.28852	9.299		6.30162	6.75626	9.93966
	8.34089	10.8594	7.43317			9.31224	6.62161	4.25377			6.73446	9.65755	6.12941							7.43317	8.34089	10.8594		4.25377	6.62161	9.31224		6.12941	6.73446	9.65755
	7.93772	11.0595	7.37125			9.58916	6.24818	5.26343			7.72579	9.6024	6.37324							7.37125	7.93772	11.0595		5.26343	6.24818	9.58916		6.37324	7.72579	9.6024
	8.42654	11.1068	7.65676			9.13772	6.47647	4.39448			7.29194	10.0734	6.61911							7.65676	8.42654	11.1068		4.39448	6.47647	9.13772		6.61911	7.29194	10.0734
	7.9551	10.4458	7.04882			8.82592	5.96391	4.40007			6.69733	9.67883	6.4059							7.04882	7.9551	10.4458		4.40007	5.96391	8.82592		6.4059	6.69733	9.67883
	8.36342	11.1443	7.66411			9.31303	6.59682	4.39882			6.31109	9.88332	6.86422							7.66411	8.36342	11.1443		4.39882	6.59682	9.31303		6.31109	6.86422	9.88332
	8.88934	11.0928	7.21199			9.06767	6.6628	4.47846			7.12763	9.5431	6.11776							7.21199	8.88934	11.0928		4.47846	6.6628	9.06767		6.11776	7.12763	9.5431
	8.06337	10.7777	7.5625			9.44789	6.65027	4.94553			6.68738	9.65944	6.59538							7.5625	8.06337	10.7777		4.94553	6.65027	9.44789		6.59538	6.68738	9.65944
	8.41665	11.7904	7.43456			9.67825	7.20482	4.65923			6.11411	9.61671	6.33353							7.43456	8.41665	11.7904		4.65923	7.20482	9.67825		6.11411	6.33353	9.61671
	8.72314	11.5421	7.36136			8.61667	6.46158	4.40987			6.86457	10.0522	6.76978							7.36136	8.72314	11.5421		4.40987	6.46158	8.61667		6.76978	6.86457	10.0522
	8.40741	10.5961	7.44138			8.64852	6.78249	4.20299			6.93234	9.64646	6.4579							7.44138	8.40741	10.5961		4.20299	6.78249	8.64852		6.4579	6.93234	9.64646
	7.94292	10.9377	7.77525			8.97871	6.58514	5.04482			6.6586	10.1684	6.87204							7.77525	7.94292	10.9377		5.04482	6.58514	8.97871		6.6586	6.87204	10.1684
	8.28904	10.9887	7.38374			8.94962	5.72209	5.4937			6.09448	8.90433	6.3457							7.38374	8.28904	10.9887		5.4937	5.72209	8.94962		6.09448	6.3457	8.90433
	8.87113	11.2223	6.86447			8.91333	6.38576	5.28362			6.86425	9.60047	6.47409							6.86447	8.87113	11.2223		5.28362	6.38576	8.91333		6.47409	6.86425	9.60047
	9.09672	10.747	6.73996			9.59519	6.38637	5.10883			6.96985	9.79592	6.29139							6.73996	9.09672	10.747		5.10883	6.38637	9.59519		6.29139	6.96985	9.79592
	8.61495	11.2672	7.58959			9.05047	6.13898	5.37995			6.26245	9.6473	7.00546							7.58959	8.61495	11.2672		5.37995	6.13898	9.05047		6.26245	7.00546	9.6473
	8.70895	11.6239	7.92107			8.47914	5.82995	4.67896			6.46176	9.6356	6.62442							7.92107	8.70895	11.6239		4.67896	5.82995	8.47914		6.46176	6.62442	9.6356
	7.93154	10.325	7.20538			8.16764	6.43116	4.47316			5.93668	10.0587	7.06916							7.20538	7.93154	10.325		4.47316	6.43116	8.16764		5.93668	7.06916	10.0587
	8.06879	11.031	7.29785			9.28159	6.53249	5.16367			6.54076	10.3906	7.13263							7.29785	8.06879	11.031		5.16367	6.53249	9.28159		6.54076	7.13263	10.3906
	8.02731	10.9489	7.35018			9.34758	6.73223	4.87352			6.32281	9.80983	7.27168							7.35018	8.02731	10.9489		4.87352	6.73223	9.34758		6.32281	7.27168	9.80983
	8.33768	10.7758	6.99859			8.97671	6.84955	4.85042			6.3952	10.1748	6.63298							6.99859	8.33768	10.7758		4.85042	6.84955	8.97671		6.3952	6.63298	10.1748
	8.18189	10.7752	7.33964			9.07617	6.6968	4.50773			7.09142	10.2132	6.58466							7.33964	8.18189	10.7752		4.50773	6.6968	9.07617		6.58466	7.09142	10.2132
	8.09387	10.9888	7.6866			8.85455	6.33078	5.04148			6.17531	9.79737	6.98178							7.6866	8.09387	10.9888		5.04148	6.33078	8.85455		6.17531	6.98178	9.79737
	8.61532	10.7743	7.72085			8.91217	6.46413	4.67413			6.33824	9.47817	6.96846							7.72085	8.61532	10.7743		4.67413	6.46413	8.91217		6.33824	6.96846	9.47817
	8.04525	10.7093	7.65705			9.54379	6.56016	4.93038			6.71378	9.59168	6.44904							7.65705	8.04525	10.7093		4.93038	6.56016	9.54379		6.44904	6.71378	9.59168
	7.94908	10.6402	7.72274			9.71763	6.75796	4.90328			6.62744	9.94018	6.64536							7.72274	7.94908	10.6402		4.90328	6.75796	9.71763		6.62744	6.64536	9.94018
	8.33379	10.6484	7.10184			9.59028	7.45476	4.59211			6.08693	9.53352	6.56129							7.10184	8.33379	10.6484		4.59211	7.45476	9.59028		6.08693	6.56129	9.53352
	8.53629	11.354	7.47646			9.68401	6.7464	5.24725			6.46027	9.72059	6.73375							7.47646	8.53629	11.354		5.24725	6.7464	9.68401		6.46027	6.73375	9.72059
	8.52683	10.7184	7.60652			9.27101	6.77602	5.23081			6.77711	9.89489	6.60761							7.60652	8.52683	10.7184		5.23081	6.77602	9.27101		6.60761	6.77711	9.89489
	8.37192	10.519	6.73903			9.12951	6.30597	6.06209			6.56483	10.1813	6.6541							6.73903	8.37192	10.519		6.06209	6.30597	9.12951		6.56483	6.6541	10.1813
	8.23818	10.5415	7.53048			8.87302	6.70393	4.81067			6.74352	10.2221	6.58736							7.53048	8.23818	10.5415		4.81067	6.70393	8.87302		6.58736	6.74352	10.2221
	8.246	10.333	7.3367			9.13232	6.54791	4.47453			6.43814	9.75093	6.11599							7.3367	8.246	10.333		4.47453	6.54791	9.13232		6.11599	6.43814	9.75093
	8.13291	10.8656	7.69527			9.8111	6.34227	5.61616			7.16397	9.97558	6.11875							7.69527	8.13291	10.8656		5.61616	6.34227	9.8111		6.11875	7.16397	9.97558
	8.27504	10.757	7.46569			9.00463	6.94496	4.5925			7.07382	9.73332	5.89239							7.46569	8.27504	10.757		4.5925	6.94496	9.00463		5.89239	7.07382	9.73332
	8.4889	10.7105	7.42326			8.79004	6.87295	4.71083			7.20872	10.0723	6.12852							7.42326	8.4889	10.7105		4.71083	6.87295	8.79004		6.12852	7.20872	10.0723
	8.87369	10.6364	7.03124			8.87968	6.24784	5.07001			6.85562	10.1912	6.56013							7.03124	8.87369	10.6364		5.07001	6.24784	8.87968		6.56013	6.85562	10.1912
	8.96771	10.9628	7.31719			8.81947	6.18161	5.15842			7.35647	10.3768	6.18773							7.31719	8.96771	10.9628		5.15842	6.18161	8.81947		6.18773	7.35647	10.3768

## Sheet: Lower leaflet_XZ_YZ
Box1	Frame	Leaflet	Slab	Curvature	X-dim	Y-dim	Z-dim	Leaflet	Slab	Curvature	X-dim	Y-dim	Z-dim		Box2	Frame	Leaflet	Slab	Curvature	X-dim	Y-dim	Z-dim	Leaflet	Slab	Curvature	X-dim	Y-dim	Z-dim		Box3	Frame	Leaflet	Slab	Curvature	X-dim	Y-dim	Z-dim	Leaflet	Slab	Curvature	X-dim	Y-dim	Z-dim
last 6250 frames	8334	Lower	XZ	0.00517437	193.118	251.25	145.415	Lower	YZ	0.00374354	193.118	251.25	145.415		last 6250 frames	8334	Lower	XZ	0.00559957	198.491	243.178	146.726	Lower	YZ	0.00487448	198.491	243.178	146.726		last 6250 frames	8334	Lower	XZ	0.00660177	209.15	221.216	142.545	Lower	YZ	0.00569809	209.15	221.216	142.545
last 750ns	8335	Lower	XZ	0.00536876	192.902	250.969	145.623	Lower	YZ	0.00346798	192.902	250.969	145.623		last 750ns	8335	Lower	XZ	0.00563743	198.313	242.96	146.947	Lower	YZ	0.0047544	198.313	242.96	146.947		last 750ns	8335	Lower	XZ	0.0032346	211.114	223.293	142.773	Lower	YZ	0.00627579	211.114	223.293	142.773
	8336	Lower	XZ	0.0054179	193.054	251.167	145.446	Lower	YZ	0.00308882	193.054	251.167	145.446			8336	Lower	XZ	0.00646791	198.361	243.019	146.995	Lower	YZ	0.00450383	198.361	243.019	146.995			8336	Lower	XZ	0.00509514	211.23	223.416	142.704	Lower	YZ	0.00655413	211.23	223.416	142.704
	8337	Lower	XZ	0.00439368	192.98	251.07	145.7	Lower	YZ	0.00408778	192.98	251.07	145.7			8337	Lower	XZ	0.00551945	198.3	242.944	146.935	Lower	YZ	0.00496428	198.3	242.944	146.935			8337	Lower	XZ	0.00444621	211.559	223.764	142.311	Lower	YZ	0.00690981	211.559	223.764	142.311
	8338	Lower	XZ	0.00506313	192.929	251.005	145.536	Lower	YZ	0.00412812	192.929	251.005	145.536			8338	Lower	XZ	0.00458613	198.206	242.828	147.223	Lower	YZ	0.00570056	198.206	242.828	147.223			8338	Lower	XZ	0.00391137	211.263	223.45	142.759	Lower	YZ	0.00796919	211.263	223.45	142.759
	8339	Lower	XZ	0.00518186	192.898	250.964	145.605	Lower	YZ	0.00348019	192.898	250.964	145.605			8339	Lower	XZ	0.00583169	198.223	242.849	147.011	Lower	YZ	0.00470621	198.223	242.849	147.011			8339	Lower	XZ	0.00461206	211.625	223.834	142.247	Lower	YZ	0.00753782	211.625	223.834	142.247
	8340	Lower	XZ	0.00504823	193.073	251.192	145.297	Lower	YZ	0.00381845	193.073	251.192	145.297			8340	Lower	XZ	0.00556376	198.366	243.024	146.986	Lower	YZ	0.00442118	198.366	243.024	146.986			8340	Lower	XZ	0.00602798	211.856	224.078	142.046	Lower	YZ	0.00727351	211.856	224.078	142.046
	8341	Lower	XZ	0.00572739	193.054	251.167	145.387	Lower	YZ	0.00518865	193.054	251.167	145.387			8341	Lower	XZ	0.00578625	198.464	243.144	146.905	Lower	YZ	0.00457997	198.464	243.144	146.905			8341	Lower	XZ	0.003578	212.01	224.241	141.844	Lower	YZ	0.00679533	212.01	224.241	141.844
	8342	Lower	XZ	0.00522177	193.008	251.108	145.483	Lower	YZ	0.00407231	193.008	251.108	145.483			8342	Lower	XZ	0.00511039	198.017	242.598	147.468	Lower	YZ	0.00559577	198.017	242.598	147.468			8342	Lower	XZ	0.00363392	211.891	224.115	141.861	Lower	YZ	0.00623102	211.891	224.115	141.861
	8343	Lower	XZ	0.00568402	193.182	251.333	145.245	Lower	YZ	0.0037547	193.182	251.333	145.245			8343	Lower	XZ	0.00635921	198.188	242.807	147.129	Lower	YZ	0.00467674	198.188	242.807	147.129			8343	Lower	XZ	0.0037679	211.736	223.951	142.318	Lower	YZ	0.00487508	211.736	223.951	142.318
	8344	Lower	XZ	0.00568402	193.182	251.333	145.245	Lower	YZ	0.0037547	193.182	251.333	145.245			8344	Lower	XZ	0.00635921	198.188	242.807	147.129	Lower	YZ	0.00467674	198.188	242.807	147.129			8344	Lower	XZ	0.0037679	211.736	223.951	142.318	Lower	YZ	0.00487508	211.736	223.951	142.318
	8345	Lower	XZ	0.0050861	193.332	251.528	145.023	Lower	YZ	0.00346468	193.332	251.528	145.023			8345	Lower	XZ	0.00647694	198.133	242.739	147.181	Lower	YZ	0.00464471	198.133	242.739	147.181			8345	Lower	XZ	0.00509145	211.694	223.906	142.2	Lower	YZ	0.00519245	211.694	223.906	142.2
	8346	Lower	XZ	0.00560343	193.448	251.68	144.844	Lower	YZ	0.00472744	193.448	251.68	144.844			8346	Lower	XZ	0.00563433	198.509	243.199	146.736	Lower	YZ	0.00567992	198.509	243.199	146.736			8346	Lower	XZ	0.00459723	211.746	223.961	142.179	Lower	YZ	0.00526302	211.746	223.961	142.179
	8347	Lower	XZ	0.00553984	193.15	251.291	145.306	Lower	YZ	0.00415123	193.15	251.291	145.306			8347	Lower	XZ	0.00555042	198.512	243.204	146.713	Lower	YZ	0.00425781	198.512	243.204	146.713			8347	Lower	XZ	0.00371378	211.742	223.958	142.005	Lower	YZ	0.00540467	211.742	223.958	142.005
	8348	Lower	XZ	0.00461712	193.006	251.104	145.422	Lower	YZ	0.00559668	193.006	251.104	145.422			8348	Lower	XZ	0.0046894	198.577	243.283	146.745	Lower	YZ	0.00441843	198.577	243.283	146.745			8348	Lower	XZ	0.00402924	212.178	224.419	141.618	Lower	YZ	0.00418759	212.178	224.419	141.618
	8349	Lower	XZ	0.00496273	193.045	251.155	145.334	Lower	YZ	0.00375938	193.045	251.155	145.334			8349	Lower	XZ	0.00361909	198.229	242.856	147.07	Lower	YZ	0.00476148	198.229	242.856	147.07			8349	Lower	XZ	0.00481622	211.969	224.197	141.808	Lower	YZ	0.00486339	211.969	224.197	141.808
	8350	Lower	XZ	0.00560147	192.745	250.765	145.91	Lower	YZ	0.00501474	192.745	250.765	145.91			8350	Lower	XZ	0.00455225	198.266	242.902	147.189	Lower	YZ	0.00387462	198.266	242.902	147.189			8350	Lower	XZ	0.00471149	211.636	223.846	142.203	Lower	YZ	0.00446738	211.636	223.846	142.203
	8351	Lower	XZ	0.00523605	193.054	251.167	145.534	Lower	YZ	0.00514116	193.054	251.167	145.534			8351	Lower	XZ	0.00431413	198.389	243.053	146.84	Lower	YZ	0.00535413	198.389	243.053	146.84			8351	Lower	XZ	0.00479574	211.749	223.965	141.903	Lower	YZ	0.0040781	211.749	223.965	141.903
	8352	Lower	XZ	0.00487445	192.739	250.757	145.912	Lower	YZ	0.00501524	192.739	250.757	145.912			8352	Lower	XZ	0.00630689	198.691	243.423	146.476	Lower	YZ	0.00522982	198.691	243.423	146.476			8352	Lower	XZ	0.00388954	211.393	223.588	142.495	Lower	YZ	0.00467948	211.393	223.588	142.495
	8353	Lower	XZ	0.00521123	192.997	251.093	145.626	Lower	YZ	0.00627165	192.997	251.093	145.626			8353	Lower	XZ	0.0059336	198.617	243.332	146.595	Lower	YZ	0.00483973	198.617	243.332	146.595			8353	Lower	XZ	0.00368253	211.371	223.565	142.568	Lower	YZ	0.00435322	211.371	223.565	142.568
	8354	Lower	XZ	0.0053194	192.875	250.934	145.775	Lower	YZ	0.00439873	192.875	250.934	145.775			8354	Lower	XZ	0.00606115	198.48	243.164	146.81	Lower	YZ	0.0048713	198.48	243.164	146.81			8354	Lower	XZ	0.00409688	211.178	223.361	142.965	Lower	YZ	0.00470764	211.178	223.361	142.965
	8355	Lower	XZ	0.0053194	192.875	250.934	145.775	Lower	YZ	0.00439873	192.875	250.934	145.775			8355	Lower	XZ	0.00606115	198.48	243.164	146.81	Lower	YZ	0.0048713	198.48	243.164	146.81			8355	Lower	XZ	0.00409688	211.178	223.361	142.965	Lower	YZ	0.00470764	211.178	223.361	142.965
	8356	Lower	XZ	0.00448989	193.209	251.369	145.177	Lower	YZ	0.00469289	193.209	251.369	145.177			8356	Lower	XZ	0.00577841	198.381	243.043	147.041	Lower	YZ	0.00414333	198.381	243.043	147.041			8356	Lower	XZ	0.00413356	211.184	223.367	142.786	Lower	YZ	0.00517708	211.184	223.367	142.786
	8357	Lower	XZ	0.0044152	193.348	251.55	145.131	Lower	YZ	0.00468977	193.348	251.55	145.131			8357	Lower	XZ	0.00635302	198.119	242.722	147.198	Lower	YZ	0.00455194	198.119	242.722	147.198			8357	Lower	XZ	0.00421662	211.229	223.414	142.845	Lower	YZ	0.00648543	211.229	223.414	142.845
	8358	Lower	XZ	0.00500565	193.141	251.281	145.351	Lower	YZ	0.00455784	193.141	251.281	145.351			8358	Lower	XZ	0.00615401	198.445	243.121	146.906	Lower	YZ	0.00599356	198.445	243.121	146.906			8358	Lower	XZ	0.00464852	211.598	223.805	142.345	Lower	YZ	0.00656973	211.598	223.805	142.345
	8359	Lower	XZ	0.00429321	192.904	250.972	145.708	Lower	YZ	0.00349719	192.904	250.972	145.708			8359	Lower	XZ	0.00611698	198.63	243.348	146.585	Lower	YZ	0.00530268	198.63	243.348	146.585			8359	Lower	XZ	0.00453812	211.685	223.897	142.249	Lower	YZ	0.00513804	211.685	223.897	142.249
	8360	Lower	XZ	0.0047826	193.182	251.334	145.082	Lower	YZ	0.00484807	193.182	251.334	145.082			8360	Lower	XZ	0.00567816	198.682	243.412	146.498	Lower	YZ	0.00557283	198.682	243.412	146.498			8360	Lower	XZ	0.00513359	211.32	223.511	142.647	Lower	YZ	0.00504758	211.32	223.511	142.647
	8361	Lower	XZ	0.00533596	193.482	251.724	144.778	Lower	YZ	0.00384297	193.482	251.724	144.778			8361	Lower	XZ	0.00575824	198.616	243.33	146.553	Lower	YZ	0.00505617	198.616	243.33	146.553			8361	Lower	XZ	0.00570231	211.587	223.793	142.246	Lower	YZ	0.00624687	211.587	223.793	142.246
	8362	Lower	XZ	0.00473219	193.268	251.446	145.131	Lower	YZ	0.0043206	193.268	251.446	145.131			8362	Lower	XZ	0.00530094	198.679	243.409	146.418	Lower	YZ	0.00577718	198.679	243.409	146.418			8362	Lower	XZ	0.00518985	211.596	223.802	142.32	Lower	YZ	0.0071322	211.596	223.802	142.32
	8363	Lower	XZ	0.00527328	193.225	251.39	145.214	Lower	YZ	0.00394431	193.225	251.39	145.214			8363	Lower	XZ	0.00668358	198.511	243.202	146.728	Lower	YZ	0.00547407	198.511	243.202	146.728			8363	Lower	XZ	0.00524897	211.695	223.908	142.264	Lower	YZ	0.00695741	211.695	223.908	142.264
	8364	Lower	XZ	0.00586647	193.336	251.534	144.976	Lower	YZ	0.00416131	193.336	251.534	144.976			8364	Lower	XZ	0.00538027	198.441	243.116	146.896	Lower	YZ	0.00460484	198.441	243.116	146.896			8364	Lower	XZ	0.00464979	212.103	224.339	141.62	Lower	YZ	0.00610259	212.103	224.339	141.62
	8365	Lower	XZ	0.0046189	193.267	251.444	145.355	Lower	YZ	0.0041061	193.267	251.444	145.355			8365	Lower	XZ	0.00626221	198.406	243.073	146.843	Lower	YZ	0.0047527	198.406	243.073	146.843			8365	Lower	XZ	0.0042217	212.254	224.499	141.386	Lower	YZ	0.00649191	212.254	224.499	141.386
	8366	Lower	XZ	0.0046189	193.267	251.444	145.355	Lower	YZ	0.0041061	193.267	251.444	145.355			8366	Lower	XZ	0.00626221	198.406	243.073	146.843	Lower	YZ	0.0047527	198.406	243.073	146.843			8366	Lower	XZ	0.0042217	212.254	224.499	141.386	Lower	YZ	0.00649191	212.254	224.499	141.386
	8367	Lower	XZ	0.00471494	193.238	251.407	145.119	Lower	YZ	0.00362634	193.238	251.407	145.119			8367	Lower	XZ	0.0060458	198.366	243.024	146.844	Lower	YZ	0.00496279	198.366	243.024	146.844			8367	Lower	XZ	0.0043	212.482	224.74	141.03	Lower	YZ	0.00620762	212.482	224.74	141.03
	8368	Lower	XZ	0.00615157	193.143	251.283	145.36	Lower	YZ	0.00351027	193.143	251.283	145.36			8368	Lower	XZ	0.0050336	198.519	243.212	146.582	Lower	YZ	0.00398589	198.519	243.212	146.582			8368	Lower	XZ	0.00434241	212.581	224.845	140.912	Lower	YZ	0.00661671	212.581	224.845	140.912
	8369	Lower	XZ	0.00641861	192.68	250.68	145.947	Lower	YZ	0.00262289	192.68	250.68	145.947			8369	Lower	XZ	0.00494401	198.319	242.967	146.967	Lower	YZ	0.00427909	198.319	242.967	146.967			8369	Lower	XZ	0.00399437	212.179	224.419	141.621	Lower	YZ	0.00720909	212.179	224.419	141.621
	8370	Lower	XZ	0.00644968	192.457	250.391	146.3	Lower	YZ	0.00445996	192.457	250.391	146.3			8370	Lower	XZ	0.00497665	198.17	242.784	147.106	Lower	YZ	0.00476129	198.17	242.784	147.106			8370	Lower	XZ	0.00373201	211.937	224.164	141.858	Lower	YZ	0.00585535	211.937	224.164	141.858
	8371	Lower	XZ	0.00595244	192.274	250.152	146.515	Lower	YZ	0.00439756	192.274	250.152	146.515			8371	Lower	XZ	0.00540258	197.943	242.506	147.639	Lower	YZ	0.00466318	197.943	242.506	147.639			8371	Lower	XZ	0.00406527	211.956	224.184	141.949	Lower	YZ	0.00476548	211.956	224.184	141.949
	8372	Lower	XZ	0.00507635	192.631	250.616	146.13	Lower	YZ	0.00547785	192.631	250.616	146.13			8372	Lower	XZ	0.00624913	198.138	242.745	147.223	Lower	YZ	0.00427301	198.138	242.745	147.223			8372	Lower	XZ	0.00416635	212.06	224.294	141.699	Lower	YZ	0.0048393	212.06	224.294	141.699
	8373	Lower	XZ	0.00509871	192.485	250.427	146.414	Lower	YZ	0.00320376	192.485	250.427	146.414			8373	Lower	XZ	0.00551697	197.939	242.502	147.482	Lower	YZ	0.00418318	197.939	242.502	147.482			8373	Lower	XZ	0.00539278	212.405	224.659	141.059	Lower	YZ	0.00597474	212.405	224.659	141.059
	8374	Lower	XZ	0.00531797	192.221	250.083	146.555	Lower	YZ	0.00293673	192.221	250.083	146.555			8374	Lower	XZ	0.00575857	198.321	242.969	146.985	Lower	YZ	0.00459389	198.321	242.969	146.985			8374	Lower	XZ	0.00517	212.58	224.843	141.042	Lower	YZ	0.00724861	212.58	224.843	141.042
	8375	Lower	XZ	0.00542766	192.189	250.042	146.718	Lower	YZ	0.00363077	192.189	250.042	146.718			8375	Lower	XZ	0.00606334	198.257	242.891	147.107	Lower	YZ	0.00531396	198.257	242.891	147.107			8375	Lower	XZ	0.00542715	212.628	224.894	140.993	Lower	YZ	0.00658505	212.628	224.894	140.993
	8376	Lower	XZ	0.00558227	192.397	250.312	146.483	Lower	YZ	0.00438841	192.397	250.312	146.483			8376	Lower	XZ	0.00645245	198.336	242.988	146.879	Lower	YZ	0.00338858	198.336	242.988	146.879			8376	Lower	XZ	0.00588881	212.224	224.468	141.433	Lower	YZ	0.00715992	212.224	224.468	141.433
	8377	Lower	XZ	0.00558227	192.397	250.312	146.483	Lower	YZ	0.00438841	192.397	250.312	146.483			8377	Lower	XZ	0.00645245	198.336	242.988	146.879	Lower	YZ	0.00338858	198.336	242.988	146.879			8377	Lower	XZ	0.00588881	212.224	224.468	141.433	Lower	YZ	0.00715992	212.224	224.468	141.433
	8378	Lower	XZ	0.0049824	192.234	250.101	146.585	Lower	YZ	0.003874	192.234	250.101	146.585			8378	Lower	XZ	0.00527022	198.284	242.924	147.115	Lower	YZ	0.00369743	198.284	242.924	147.115			8378	Lower	XZ	0.00525598	212.254	224.498	141.482	Lower	YZ	0.00719888	212.254	224.498	141.482
	8379	Lower	XZ	0.0058454	192.288	250.17	146.686	Lower	YZ	0.00431801	192.288	250.17	146.686			8379	Lower	XZ	0.00672562	198.551	243.251	146.631	Lower	YZ	0.00367428	198.551	243.251	146.631			8379	Lower	XZ	0.00410779	212.156	224.395	141.586	Lower	YZ	0.00775302	212.156	224.395	141.586
	8380	Lower	XZ	0.00492063	192.445	250.374	146.501	Lower	YZ	0.00386369	192.445	250.374	146.501			8380	Lower	XZ	0.00476531	198.417	243.088	146.838	Lower	YZ	0.00395754	198.417	243.088	146.838			8380	Lower	XZ	0.00544892	211.719	223.933	142.084	Lower	YZ	0.00882672	211.719	223.933	142.084
	8381	Lower	XZ	0.00541295	192.26	250.134	146.558	Lower	YZ	0.00409553	192.26	250.134	146.558			8381	Lower	XZ	0.00490747	198.347	243.001	146.894	Lower	YZ	0.00448047	198.347	243.001	146.894			8381	Lower	XZ	0.00407055	211.734	223.949	141.997	Lower	YZ	0.00781707	211.734	223.949	141.997
	8382	Lower	XZ	0.00521051	192.268	250.145	146.63	Lower	YZ	0.00446239	192.268	250.145	146.63			8382	Lower	XZ	0.00550498	198.554	243.255	146.672	Lower	YZ	0.00431993	198.554	243.255	146.672			8382	Lower	XZ	0.00421654	211.859	224.081	141.909	Lower	YZ	0.0100882	211.859	224.081	141.909
	8383	Lower	XZ	0.00472682	192.161	250.006	146.842	Lower	YZ	0.00437251	192.161	250.006	146.842			8383	Lower	XZ	0.00502632	198.543	243.241	146.589	Lower	YZ	0.00498902	198.543	243.241	146.589			8383	Lower	XZ	0.00398889	211.871	224.094	141.915	Lower	YZ	0.00880634	211.871	224.094	141.915
	8384	Lower	XZ	0.00649667	192.171	250.018	146.72	Lower	YZ	0.00430725	192.171	250.018	146.72			8384	Lower	XZ	0.00523143	198.607	243.32	146.505	Lower	YZ	0.00463874	198.607	243.32	146.505			8384	Lower	XZ	0.00471946	211.995	224.225	141.791	Lower	YZ	0.00734271	211.995	224.225	141.791
	8385	Lower	XZ	0.00473951	192.097	249.922	147.069	Lower	YZ	0.00431517	192.097	249.922	147.069			8385	Lower	XZ	0.00546358	198.805	243.563	146.35	Lower	YZ	0.0046624	198.805	243.563	146.35			8385	Lower	XZ	0.00442132	211.867	224.089	141.884	Lower	YZ	0.00788873	211.867	224.089	141.884
	8386	Lower	XZ	0.00511552	191.886	249.648	147.194	Lower	YZ	0.00297056	191.886	249.648	147.194			8386	Lower	XZ	0.0046316	198.959	243.751	146.055	Lower	YZ	0.00470308	198.959	243.751	146.055			8386	Lower	XZ	0.00472878	212.167	224.407	141.499	Lower	YZ	0.00727949	212.167	224.407	141.499
	8387	Lower	XZ	0.00577234	191.541	249.198	147.671	Lower	YZ	0.00334493	191.541	249.198	147.671			8387	Lower	XZ	0.006268	198.772	243.522	146.143	Lower	YZ	0.00479071	198.772	243.522	146.143			8387	Lower	XZ	0.00433342	212.118	224.355	141.609	Lower	YZ	0.00815094	212.118	224.355	141.609
	8388	Lower	XZ	0.00577234	191.541	249.198	147.671	Lower	YZ	0.00334493	191.541	249.198	147.671			8388	Lower	XZ	0.006268	198.772	243.522	146.143	Lower	YZ	0.00479071	198.772	243.522	146.143			8388	Lower	XZ	0.00433342	212.118	224.355	141.609	Lower	YZ	0.00815094	212.118	224.355	141.609
	8389	Lower	XZ	0.00444334	191.946	249.725	147.171	Lower	YZ	0.00330613	191.946	249.725	147.171			8389	Lower	XZ	0.0062589	199.053	243.866	146.003	Lower	YZ	0.00438846	199.053	243.866	146.003			8389	Lower	XZ	0.00505278	212.241	224.485	141.406	Lower	YZ	0.00570848	212.241	224.485	141.406
	8390	Lower	XZ	0.00409249	191.795	249.529	147.273	Lower	YZ	0.00423355	191.795	249.529	147.273			8390	Lower	XZ	0.00630786	198.634	243.353	146.5	Lower	YZ	0.00466485	198.634	243.353	146.5			8390	Lower	XZ	0.00419533	212.058	224.291	141.731	Lower	YZ	0.00798941	212.058	224.291	141.731
	8391	Lower	XZ	0.006108	191.689	249.392	147.472	Lower	YZ	0.00429712	191.689	249.392	147.472			8391	Lower	XZ	0.00561951	198.852	243.62	146.18	Lower	YZ	0.00400797	198.852	243.62	146.18			8391	Lower	XZ	0.0040895	212.029	224.261	141.678	Lower	YZ	0.00534069	212.029	224.261	141.678
	8392	Lower	XZ	0.00460067	192.003	249.8	147.029	Lower	YZ	0.00516112	192.003	249.8	147.029			8392	Lower	XZ	0.00613794	198.831	243.594	146.173	Lower	YZ	0.00522858	198.831	243.594	146.173			8392	Lower	XZ	0.0040351	212.233	224.477	141.439	Lower	YZ	0.00763121	212.233	224.477	141.439
	8393	Lower	XZ	0.00499248	192.189	250.041	146.741	Lower	YZ	0.00556483	192.189	250.041	146.741			8393	Lower	XZ	0.00553529	198.826	243.588	146.211	Lower	YZ	0.00506378	198.826	243.588	146.211			8393	Lower	XZ	0.00454452	211.994	224.224	141.81	Lower	YZ	0.00521774	211.994	224.224	141.81
	8394	Lower	XZ	0.00490019	192.175	250.024	146.787	Lower	YZ	0.00681907	192.175	250.024	146.787			8394	Lower	XZ	0.00553685	198.911	243.693	146.147	Lower	YZ	0.00429566	198.911	243.693	146.147			8394	Lower	XZ	0.00521528	211.612	223.82	142.297	Lower	YZ	0.00678974	211.612	223.82	142.297
	8395	Lower	XZ	0.00492114	192.137	249.975	146.765	Lower	YZ	0.00550585	192.137	249.975	146.765			8395	Lower	XZ	0.00516365	198.976	243.772	145.956	Lower	YZ	0.00513261	198.976	243.772	145.956			8395	Lower	XZ	0.0043836	212.113	224.35	141.755	Lower	YZ	0.00579757	212.113	224.35	141.755
	8396	Lower	XZ	0.00595243	192.373	250.281	146.5	Lower	YZ	0.00567315	192.373	250.281	146.5			8396	Lower	XZ	0.00503197	199.245	244.102	145.591	Lower	YZ	0.00598325	199.245	244.102	145.591			8396	Lower	XZ	0.00418696	211.806	224.025	142.103	Lower	YZ	0.00703708	211.806	224.025	142.103
	8397	Lower	XZ	0.00652452	192.358	250.261	146.393	Lower	YZ	0.00690492	192.358	250.261	146.393			8397	Lower	XZ	0.00384289	199.376	244.262	145.439	Lower	YZ	0.00496466	199.376	244.262	145.439			8397	Lower	XZ	0.00422005	211.814	224.033	142.07	Lower	YZ	0.00847775	211.814	224.033	142.07
	8398	Lower	XZ	0.00682655	192.248	250.118	146.677	Lower	YZ	0.00493148	192.248	250.118	146.677			8398	Lower	XZ	0.00331065	199.683	244.638	145.079	Lower	YZ	0.00472803	199.683	244.638	145.079			8398	Lower	XZ	0.00522925	212.044	224.277	141.794	Lower	YZ	0.00680819	212.044	224.277	141.794
	8399	Lower	XZ	0.00682655	192.248	250.118	146.677	Lower	YZ	0.00493148	192.248	250.118	146.677			8399	Lower	XZ	0.00331065	199.683	244.638	145.079	Lower	YZ	0.00472803	199.683	244.638	145.079			8399	Lower	XZ	0.00522925	212.044	224.277	141.794	Lower	YZ	0.00680819	212.044	224.277	141.794
	8400	Lower	XZ	0.00489509	192.254	250.126	146.603	Lower	YZ	0.00657374	192.254	250.126	146.603			8400	Lower	XZ	0.00323196	199.445	244.346	145.346	Lower	YZ	0.00466879	199.445	244.346	145.346			8400	Lower	XZ	0.00470723	211.989	224.219	141.792	Lower	YZ	0.00507853	211.989	224.219	141.792
	8401	Lower	XZ	0.00490395	192.329	250.224	146.363	Lower	YZ	0.00745801	192.329	250.224	146.363			8401	Lower	XZ	0.00520136	199.616	244.556	145.04	Lower	YZ	0.00502141	199.616	244.556	145.04			8401	Lower	XZ	0.00466434	212.118	224.355	141.535	Lower	YZ	0.00558623	212.118	224.355	141.535
	8402	Lower	XZ	0.00475241	192.541	250.5	146.204	Lower	YZ	0.00646327	192.541	250.5	146.204			8402	Lower	XZ	0.00475322	199.329	244.204	145.558	Lower	YZ	0.00469199	199.329	244.204	145.558			8402	Lower	XZ	0.00427603	211.881	224.104	141.974	Lower	YZ	0.00745979	211.881	224.104	141.974
	8403	Lower	XZ	0.00481386	192.545	250.505	146.256	Lower	YZ	0.00673979	192.545	250.505	146.256			8403	Lower	XZ	0.00398284	198.862	243.633	146.269	Lower	YZ	0.00433634	198.862	243.633	146.269			8403	Lower	XZ	0.00413111	212.116	224.352	141.721	Lower	YZ	0.00662849	212.116	224.352	141.721
	8404	Lower	XZ	0.00563443	192.463	250.398	146.402	Lower	YZ	0.00728231	192.463	250.398	146.402			8404	Lower	XZ	0.00421093	198.776	243.527	146.43	Lower	YZ	0.00492901	198.776	243.527	146.43			8404	Lower	XZ	0.00446536	212.049	224.282	141.865	Lower	YZ	0.00659977	212.049	224.282	141.865
	8405	Lower	XZ	0.00569749	192.468	250.405	146.316	Lower	YZ	0.00853198	192.468	250.405	146.316			8405	Lower	XZ	0.0039863	199.017	243.822	145.904	Lower	YZ	0.00363314	199.017	243.822	145.904			8405	Lower	XZ	0.00361983	212.174	224.414	141.59	Lower	YZ	0.00676788	212.174	224.414	141.59
	8406	Lower	XZ	0.00574635	192.548	250.508	146.191	Lower	YZ	0.00787654	192.548	250.508	146.191			8406	Lower	XZ	0.00355248	198.838	243.603	146.28	Lower	YZ	0.00433062	198.838	243.603	146.28			8406	Lower	XZ	0.00439301	211.961	224.189	141.779	Lower	YZ	0.00680105	211.961	224.189	141.779
	8407	Lower	XZ	0.00486715	192.439	250.367	146.257	Lower	YZ	0.00816866	192.439	250.367	146.257			8407	Lower	XZ	0.00495588	199.045	243.856	145.819	Lower	YZ	0.00418144	199.045	243.856	145.819			8407	Lower	XZ	0.00402311	211.899	224.123	141.866	Lower	YZ	0.00694415	211.899	224.123	141.866
	8408	Lower	XZ	0.00600634	192.6	250.576	146.208	Lower	YZ	0.00746561	192.6	250.576	146.208			8408	Lower	XZ	0.00480192	199.139	243.972	145.795	Lower	YZ	0.00404608	199.139	243.972	145.795			8408	Lower	XZ	0.00399919	211.525	223.727	142.402	Lower	YZ	0.0091511	211.525	223.727	142.402
	8409	Lower	XZ	0.00552213	192.453	250.385	146.401	Lower	YZ	0.00641477	192.453	250.385	146.401			8409	Lower	XZ	0.0045512	198.941	243.728	146.137	Lower	YZ	0.00391442	198.941	243.728	146.137			8409	Lower	XZ	0.00442329	211.75	223.966	142.167	Lower	YZ	0.00631996	211.75	223.966	142.167
	8410	Lower	XZ	0.00552213	192.453	250.385	146.401	Lower	YZ	0.00641477	192.453	250.385	146.401			8410	Lower	XZ	0.0045512	198.941	243.728	146.137	Lower	YZ	0.00391442	198.941	243.728	146.137			8410	Lower	XZ	0.00442329	211.75	223.966	142.167	Lower	YZ	0.00631996	211.75	223.966	142.167
	8411	Lower	XZ	0.00610094	192.373	250.281	146.467	Lower	YZ	0.00704507	192.373	250.281	146.467			8411	Lower	XZ	0.00317412	198.825	243.587	146.328	Lower	YZ	0.00453207	198.825	243.587	146.328			8411	Lower	XZ	0.00425883	211.865	224.088	141.939	Lower	YZ	0.00816994	211.865	224.088	141.939
	8412	Lower	XZ	0.00567973	192.702	250.71	146.009	Lower	YZ	0.00664203	192.702	250.71	146.009			8412	Lower	XZ	0.0049186	198.575	243.281	146.513	Lower	YZ	0.00443433	198.575	243.281	146.513			8412	Lower	XZ	0.00417205	211.882	224.106	141.834	Lower	YZ	0.0079969	211.882	224.106	141.834
	8413	Lower	XZ	0.00632391	192.753	250.775	145.896	Lower	YZ	0.00608284	192.753	250.775	145.896			8413	Lower	XZ	0.00481306	198.333	242.984	146.885	Lower	YZ	0.00335614	198.333	242.984	146.885			8413	Lower	XZ	0.00530136	211.674	223.886	142.165	Lower	YZ	0.00634112	211.674	223.886	142.165
	8414	Lower	XZ	0.00597838	192.844	250.894	145.778	Lower	YZ	0.00642102	192.844	250.894	145.778			8414	Lower	XZ	0.00473908	198.411	243.08	146.974	Lower	YZ	0.00400931	198.411	243.08	146.974			8414	Lower	XZ	0.00420854	211.881	224.105	141.935	Lower	YZ	0.00756246	211.881	224.105	141.935
	8415	Lower	XZ	0.00548076	192.964	251.05	145.654	Lower	YZ	0.00721473	192.964	251.05	145.654			8415	Lower	XZ	0.00507688	198.61	243.323	146.563	Lower	YZ	0.00445419	198.61	243.323	146.563			8415	Lower	XZ	0.00432156	211.783	224.001	142.068	Lower	YZ	0.00833526	211.783	224.001	142.068
	8416	Lower	XZ	0.00628362	192.964	251.05	145.537	Lower	YZ	0.00824869	192.964	251.05	145.537			8416	Lower	XZ	0.00276926	198.548	243.248	146.71	Lower	YZ	0.0036566	198.548	243.248	146.71			8416	Lower	XZ	0.00600765	211.697	223.91	142.153	Lower	YZ	0.00894319	211.697	223.91	142.153
	8417	Lower	XZ	0.0063661	192.966	251.053	145.686	Lower	YZ	0.0072165	192.966	251.053	145.686			8417	Lower	XZ	0.0028942	198.598	243.309	146.435	Lower	YZ	0.0044692	198.598	243.309	146.435			8417	Lower	XZ	0.00502234	211.694	223.907	142.24	Lower	YZ	0.00904943	211.694	223.907	142.24
	8418	Lower	XZ	0.00543463	193.091	251.215	145.364	Lower	YZ	0.0061316	193.091	251.215	145.364			8418	Lower	XZ	0.0049417	198.591	243.3	146.752	Lower	YZ	0.0042522	198.591	243.3	146.752			8418	Lower	XZ	0.0041374	211.661	223.872	142.254	Lower	YZ	0.00898663	211.661	223.872	142.254
	8419	Lower	XZ	0.00562717	192.877	250.937	145.696	Lower	YZ	0.00793145	192.877	250.937	145.696			8419	Lower	XZ	0.00484025	198.668	243.395	146.49	Lower	YZ	0.00464732	198.668	243.395	146.49			8419	Lower	XZ	0.00404863	211.737	223.952	142.057	Lower	YZ	0.00983142	211.737	223.952	142.057
	8420	Lower	XZ	0.00479373	193.176	251.326	145.357	Lower	YZ	0.0062359	193.176	251.326	145.357			8420	Lower	XZ	0.00367634	198.428	243.1	146.839	Lower	YZ	0.0049743	198.428	243.1	146.839			8420	Lower	XZ	0.00505213	211.769	223.986	142.183	Lower	YZ	0.00741902	211.769	223.986	142.183
	8421	Lower	XZ	0.00479373	193.176	251.326	145.357	Lower	YZ	0.0062359	193.176	251.326	145.357			8421	Lower	XZ	0.00367634	198.428	243.1	146.839	Lower	YZ	0.0049743	198.428	243.1	146.839			8421	Lower	XZ	0.00505213	211.769	223.986	142.183	Lower	YZ	0.00741902	211.769	223.986	142.183
	8422	Lower	XZ	0.00576602	193.245	251.416	145.263	Lower	YZ	0.0079056	193.245	251.416	145.263			8422	Lower	XZ	0.00445588	198.313	242.96	146.877	Lower	YZ	0.0047497	198.313	242.96	146.877			8422	Lower	XZ	0.0053599	211.887	224.11	141.86	Lower	YZ	0.00875425	211.887	224.11	141.86
	8423	Lower	XZ	0.00539305	193.2	251.357	145.163	Lower	YZ	0.00652238	193.2	251.357	145.163			8423	Lower	XZ	0.00504049	198.723	243.462	146.37	Lower	YZ	0.00479399	198.723	243.462	146.37			8423	Lower	XZ	0.00647118	212.275	224.521	141.423	Lower	YZ	0.00803318	212.275	224.521	141.423
	8424	Lower	XZ	0.00597135	193.47	251.708	144.839	Lower	YZ	0.00604602	193.47	251.708	144.839			8424	Lower	XZ	0.00497262	198.767	243.516	146.364	Lower	YZ	0.0042826	198.767	243.516	146.364			8424	Lower	XZ	0.00464915	212.244	224.489	141.495	Lower	YZ	0.00849397	212.244	224.489	141.495
	8425	Lower	XZ	0.00624367	193.265	251.441	145.068	Lower	YZ	0.00641025	193.265	251.441	145.068			8425	Lower	XZ	0.00393991	198.756	243.502	146.312	Lower	YZ	0.00452945	198.756	243.502	146.312			8425	Lower	XZ	0.00470484	212.187	224.428	141.613	Lower	YZ	0.00884224	212.187	224.428	141.613
	8426	Lower	XZ	0.00733201	193.034	251.141	145.473	Lower	YZ	0.0069508	193.034	251.141	145.473			8426	Lower	XZ	0.00355008	198.982	243.779	146.015	Lower	YZ	0.0041367	198.982	243.779	146.015			8426	Lower	XZ	0.00424446	211.982	224.211	141.691	Lower	YZ	0.00830789	211.982	224.211	141.691
	8427	Lower	XZ	0.00603447	193.017	251.119	145.576	Lower	YZ	0.00637275	193.017	251.119	145.576			8427	Lower	XZ	0.00510586	199.008	243.811	146.068	Lower	YZ	0.00475016	199.008	243.811	146.068			8427	Lower	XZ	0.0046536	212.051	224.285	141.81	Lower	YZ	0.00940478	212.051	224.285	141.81
	8428	Lower	XZ	0.00499951	192.906	250.974	145.584	Lower	YZ	0.00738236	192.906	250.974	145.584			8428	Lower	XZ	0.0059168	198.619	243.335	146.52	Lower	YZ	0.00523509	198.619	243.335	146.52			8428	Lower	XZ	0.00418676	211.905	224.13	141.986	Lower	YZ	0.00795087	211.905	224.13	141.986
	8429	Lower	XZ	0.00625441	193.028	251.133	145.67	Lower	YZ	0.00747802	193.028	251.133	145.67			8429	Lower	XZ	0.0061913	198.531	243.226	146.803	Lower	YZ	0.00614111	198.531	243.226	146.803			8429	Lower	XZ	0.00397669	211.679	223.89	142.152	Lower	YZ	0.00822329	211.679	223.89	142.152
	8430	Lower	XZ	0.00612895	193.198	251.355	145.227	Lower	YZ	0.00719378	193.198	251.355	145.227			8430	Lower	XZ	0.00357026	198.687	243.418	146.531	Lower	YZ	0.00560372	198.687	243.418	146.531			8430	Lower	XZ	0.00470102	212.151	224.39	141.632	Lower	YZ	0.00778184	212.151	224.39	141.632
	8431	Lower	XZ	0.00654638	193.257	251.432	145.166	Lower	YZ	0.00584138	193.257	251.432	145.166			8431	Lower	XZ	0.00360073	199.082	243.902	145.989	Lower	YZ	0.005241	199.082	243.902	145.989			8431	Lower	XZ	0.0048741	212.346	224.596	141.301	Lower	YZ	0.00648973	212.346	224.596	141.301
	8432	Lower	XZ	0.00654638	193.257	251.432	145.166	Lower	YZ	0.00584138	193.257	251.432	145.166			8432	Lower	XZ	0.00360073	199.082	243.902	145.989	Lower	YZ	0.005241	199.082	243.902	145.989			8432	Lower	XZ	0.0048741	212.346	224.596	141.301	Lower	YZ	0.00648973	212.346	224.596	141.301
	8433	Lower	XZ	0.00588653	193.091	251.215	145.285	Lower	YZ	0.00612468	193.091	251.215	145.285			8433	Lower	XZ	0.00401275	199.105	243.93	145.843	Lower	YZ	0.00512257	199.105	243.93	145.843			8433	Lower	XZ	0.00373958	212.29	224.537	141.357	Lower	YZ	0.00701393	212.29	224.537	141.357
	8434	Lower	XZ	0.00638754	193.214	251.375	145.151	Lower	YZ	0.0061476	193.214	251.375	145.151			8434	Lower	XZ	0.00547013	199.195	244.04	145.737	Lower	YZ	0.00456957	199.195	244.04	145.737			8434	Lower	XZ	0.00342524	212.545	224.806	141.257	Lower	YZ	0.00776086	212.545	224.806	141.257
	8435	Lower	XZ	0.00594381	193.288	251.471	145.076	Lower	YZ	0.00614484	193.288	251.471	145.076			8435	Lower	XZ	0.0038039	199.215	244.065	145.685	Lower	YZ	0.0055542	199.215	244.065	145.685			8435	Lower	XZ	0.00543934	212.426	224.68	141.334	Lower	YZ	0.00854342	212.426	224.68	141.334
	8436	Lower	XZ	0.00623855	193.462	251.698	144.837	Lower	YZ	0.00423762	193.462	251.698	144.837			8436	Lower	XZ	0.00354634	199.124	243.953	145.823	Lower	YZ	0.00409883	199.124	243.953	145.823			8436	Lower	XZ	0.00422759	212.496	224.755	141.102	Lower	YZ	0.00783128	212.496	224.755	141.102
	8437	Lower	XZ	0.00562976	193.511	251.761	144.617	Lower	YZ	0.00365122	193.511	251.761	144.617			8437	Lower	XZ	0.00578067	199.301	244.17	145.593	Lower	YZ	0.00477263	199.301	244.17	145.593			8437	Lower	XZ	0.00571847	212.382	224.634	141.29	Lower	YZ	0.00757217	212.382	224.634	141.29
	8438	Lower	XZ	0.00539636	193.559	251.825	144.696	Lower	YZ	0.00508569	193.559	251.825	144.696			8438	Lower	XZ	0.00473316	199.507	244.423	145.193	Lower	YZ	0.0046853	199.507	244.423	145.193			8438	Lower	XZ	0.00430475	212.848	225.127	140.645	Lower	YZ	0.00903705	212.848	225.127	140.645
	8439	Lower	XZ	0.00481867	193.288	251.471	145.01	Lower	YZ	0.00360789	193.288	251.471	145.01			8439	Lower	XZ	0.00564605	199.229	244.082	145.648	Lower	YZ	0.00529511	199.229	244.082	145.648			8439	Lower	XZ	0.0041036	212.877	225.158	140.635	Lower	YZ	0.00837675	212.877	225.158	140.635
	8440	Lower	XZ	0.0058429	193.415	251.637	144.852	Lower	YZ	0.00371847	193.415	251.637	144.852			8440	Lower	XZ	0.00570026	199.051	243.864	146.075	Lower	YZ	0.00506745	199.051	243.864	146.075			8440	Lower	XZ	0.00457383	212.757	225.031	140.915	Lower	YZ	0.0090589	212.757	225.031	140.915
	8441	Lower	XZ	0.00550367	193.649	251.941	144.474	Lower	YZ	0.00454776	193.649	251.941	144.474			8441	Lower	XZ	0.0057768	198.78	243.531	146.422	Lower	YZ	0.00493462	198.78	243.531	146.422			8441	Lower	XZ	0.0045796	212.478	224.736	141.104	Lower	YZ	0.00951144	212.478	224.736	141.104
	8442	Lower	XZ	0.00530507	193.746	252.067	144.411	Lower	YZ	0.00400527	193.746	252.067	144.411			8442	Lower	XZ	0.0049842	198.716	243.454	146.388	Lower	YZ	0.00588858	198.716	243.454	146.388			8442	Lower	XZ	0.00421009	212.935	225.219	140.585	Lower	YZ	0.00784073	212.935	225.219	140.585
	8443	Lower	XZ	0.00530507	193.746	252.067	144.411	Lower	YZ	0.00400527	193.746	252.067	144.411			8443	Lower	XZ	0.0049842	198.716	243.454	146.388	Lower	YZ	0.00588858	198.716	243.454	146.388			8443	Lower	XZ	0.00421009	212.935	225.219	140.585	Lower	YZ	0.00784073	212.935	225.219	140.585
	8444	Lower	XZ	0.00625915	193.719	252.032	144.437	Lower	YZ	0.00487151	193.719	252.032	144.437			8444	Lower	XZ	0.00588935	198.738	243.481	146.211	Lower	YZ	0.00503917	198.738	243.481	146.211			8444	Lower	XZ	0.00315592	212.858	225.138	140.759	Lower	YZ	0.00918557	212.858	225.138	140.759
	8445	Lower	XZ	0.00596609	193.845	252.196	144.323	Lower	YZ	0.00413654	193.845	252.196	144.323			8445	Lower	XZ	0.00568219	198.943	243.732	146.06	Lower	YZ	0.00501726	198.943	243.732	146.06			8445	Lower	XZ	0.00524094	212.739	225.012	140.881	Lower	YZ	0.00961884	212.739	225.012	140.881
	8446	Lower	XZ	0.00629201	193.63	251.917	144.481	Lower	YZ	0.00556963	193.63	251.917	144.481			8446	Lower	XZ	0.00546339	198.995	243.795	146.115	Lower	YZ	0.00388971	198.995	243.795	146.115			8446	Lower	XZ	0.00447203	212.543	224.804	141.264	Lower	YZ	0.0088916	212.543	224.804	141.264
	8447	Lower	XZ	0.00556253	193.841	252.191	144.482	Lower	YZ	0.00684344	193.841	252.191	144.482			8447	Lower	XZ	0.005787	199.101	243.925	145.88	Lower	YZ	0.00482445	199.101	243.925	145.88			8447	Lower	XZ	0.00397462	212.483	224.741	141.084	Lower	YZ	0.00945773	212.483	224.741	141.084
	8448	Lower	XZ	0.00561956	193.697	252.003	144.487	Lower	YZ	0.00475132	193.697	252.003	144.487			8448	Lower	XZ	0.00514553	199.13	243.961	145.766	Lower	YZ	0.00485462	199.13	243.961	145.766			8448	Lower	XZ	0.00471942	212.48	224.738	141.309	Lower	YZ	0.00995304	212.48	224.738	141.309
	8449	Lower	XZ	0.00555041	193.442	251.671	144.835	Lower	YZ	0.00644536	193.442	251.671	144.835			8449	Lower	XZ	0.00416527	199.311	244.182	145.537	Lower	YZ	0.00392659	199.311	244.182	145.537			8449	Lower	XZ	0.00468478	212.355	224.605	141.321	Lower	YZ	0.00806607	212.355	224.605	141.321
	8450	Lower	XZ	0.00535305	193.111	251.241	145.274	Lower	YZ	0.00634647	193.111	251.241	145.274			8450	Lower	XZ	0.00415741	199.535	244.457	145.14	Lower	YZ	0.00476406	199.535	244.457	145.14			8450	Lower	XZ	0.00369218	212.471	224.729	141.028	Lower	YZ	0.0109302	212.471	224.729	141.028
	8451	Lower	XZ	0.00476732	193.025	251.13	145.407	Lower	YZ	0.00562138	193.025	251.13	145.407			8451	Lower	XZ	0.00426336	199.539	244.461	145.207	Lower	YZ	0.00432046	199.539	244.461	145.207			8451	Lower	XZ	0.00507261	212.548	224.81	141.082	Lower	YZ	0.00862738	212.548	224.81	141.082
	8452	Lower	XZ	0.00488835	193.227	251.391	145.252	Lower	YZ	0.00410611	193.227	251.391	145.252			8452	Lower	XZ	0.00490365	199.401	244.292	145.373	Lower	YZ	0.0041547	199.401	244.292	145.373			8452	Lower	XZ	0.0032443	212.523	224.783	141.05	Lower	YZ	0.00812698	212.523	224.783	141.05
	8453	Lower	XZ	0.0056651	193.037	251.144	145.363	Lower	YZ	0.00668849	193.037	251.144	145.363			8453	Lower	XZ	0.00599196	199.288	244.154	145.358	Lower	YZ	0.0041285	199.288	244.154	145.358			8453	Lower	XZ	0.00403086	212.838	225.117	140.689	Lower	YZ	0.00708789	212.838	225.117	140.689
	8454	Lower	XZ	0.0056651	193.037	251.144	145.363	Lower	YZ	0.00668849	193.037	251.144	145.363			8454	Lower	XZ	0.00599196	199.288	244.154	145.358	Lower	YZ	0.0041285	199.288	244.154	145.358			8454	Lower	XZ	0.00403086	212.838	225.117	140.689	Lower	YZ	0.00708789	212.838	225.117	140.689
	8455	Lower	XZ	0.00401419	193.151	251.293	145.226	Lower	YZ	0.00582711	193.151	251.293	145.226			8455	Lower	XZ	0.00630472	199.297	244.165	145.456	Lower	YZ	0.00481778	199.297	244.165	145.456			8455	Lower	XZ	0.00349307	212.727	224.999	140.83	Lower	YZ	0.00810418	212.727	224.999	140.83
	8456	Lower	XZ	0.00536078	193.343	251.543	145.037	Lower	YZ	0.00531457	193.343	251.543	145.037			8456	Lower	XZ	0.00646245	199.239	244.094	145.655	Lower	YZ	0.00804648	199.239	244.094	145.655			8456	Lower	XZ	0.00344063	212.811	225.088	140.797	Lower	YZ	0.00741679	212.811	225.088	140.797
	8457	Lower	XZ	0.00534379	193.266	251.443	145.123	Lower	YZ	0.00479235	193.266	251.443	145.123			8457	Lower	XZ	0.00461023	199.229	244.082	145.62	Lower	YZ	0.00440311	199.229	244.082	145.62			8457	Lower	XZ	0.00382424	212.929	225.213	140.651	Lower	YZ	0.00874711	212.929	225.213	140.651
	8458	Lower	XZ	0.0063183	192.919	250.992	145.582	Lower	YZ	0.0051134	192.919	250.992	145.582			8458	Lower	XZ	0.0039653	199.515	244.433	145.225	Lower	YZ	0.00586086	199.515	244.433	145.225			8458	Lower	XZ	0.00287316	212.817	225.095	140.779	Lower	YZ	0.00972202	212.817	225.095	140.779
	8459	Lower	XZ	0.00579184	193.162	251.307	145.253	Lower	YZ	0.00432134	193.162	251.307	145.253			8459	Lower	XZ	0.00440324	199.367	244.251	145.522	Lower	YZ	0.00504661	199.367	244.251	145.522			8459	Lower	XZ	0.00330648	212.787	225.063	140.814	Lower	YZ	0.00789177	212.787	225.063	140.814
	8460	Lower	XZ	0.00727244	193.09	251.213	145.227	Lower	YZ	0.00611717	193.09	251.213	145.227			8460	Lower	XZ	0.00417064	199.217	244.067	145.63	Lower	YZ	0.00572471	199.217	244.067	145.63			8460	Lower	XZ	0.00308615	213.386	225.697	139.949	Lower	YZ	0.00819798	213.386	225.697	139.949
	8461	Lower	XZ	0.00642724	193.178	251.328	145.273	Lower	YZ	0.0049672	193.178	251.328	145.273			8461	Lower	XZ	0.00429191	199.383	244.271	145.593	Lower	YZ	0.00505332	199.383	244.271	145.593			8461	Lower	XZ	0.00413234	213.348	225.656	139.992	Lower	YZ	0.0063911	213.348	225.656	139.992
	8462	Lower	XZ	0.00632516	193.061	251.176	145.417	Lower	YZ	0.00496563	193.061	251.176	145.417			8462	Lower	XZ	0.00433607	199.518	244.435	145.247	Lower	YZ	0.00563673	199.518	244.435	145.247			8462	Lower	XZ	0.00344259	213.36	225.669	140.006	Lower	YZ	0.00735849	213.36	225.669	140.006
	8463	Lower	XZ	0.00633514	193.02	251.123	145.49	Lower	YZ	0.00441709	193.02	251.123	145.49			8463	Lower	XZ	0.00720512	192.271	235.558	153.406	Lower	YZ	0.00610174	192.271	235.558	153.406			8463	Lower	XZ	0.00399812	213.121	225.416	140.453	Lower	YZ	0.00742604	213.121	225.416	140.453
	8464	Lower	XZ	0.00537667	192.886	250.948	145.671	Lower	YZ	0.00556046	192.886	250.948	145.671			8464	Lower	XZ	0.00408768	194.808	238.665	152.321	Lower	YZ	0.00554691	195.212	239.16	151.73			8464	Lower	XZ	0.00386285	213.157	225.454	140.274	Lower	YZ	0.00617534	213.157	225.454	140.274
	8465	Lower	XZ	0.00537667	192.886	250.948	145.671	Lower	YZ	0.00556046	192.886	250.948	145.671			8465	Lower	XZ	0.00408768	194.808	238.665	152.321	Lower	YZ	0.00512094	195.452	239.454	151.215			8465	Lower	XZ	0.00386285	213.157	225.454	140.274	Lower	YZ	0.00617534	213.157	225.454	140.274
	8466	Lower	XZ	0.00721378	192.607	250.585	146.074	Lower	YZ	0.00551152	192.607	250.585	146.074			8466	Lower	XZ	0.00341825	195.212	239.16	151.73	Lower	YZ	0.00477727	195.769	239.843	150.779			8466	Lower	XZ	0.00430558	212.951	225.236	140.499	Lower	YZ	0.00729209	212.951	225.236	140.499
	8467	Lower	XZ	0.00582378	192.684	250.686	145.929	Lower	YZ	0.00576535	192.684	250.686	145.929			8467	Lower	XZ	0.00465607	195.452	239.454	151.215	Lower	YZ	0.00504559	196.269	240.456	149.908			8467	Lower	XZ	0.00465646	212.903	225.185	140.699	Lower	YZ	0.00692535	212.903	225.185	140.699
	8468	Lower	XZ	0.00726207	192.861	250.915	145.791	Lower	YZ	0.00439556	192.861	250.915	145.791			8468	Lower	XZ	0.00377473	195.769	239.843	150.779	Lower	YZ	0.00417667	196.486	240.721	149.675			8468	Lower	XZ	0.00346913	212.999	225.287	140.502	Lower	YZ	0.00733586	212.999	225.287	140.502
	8469	Lower	XZ	0.00658116	192.778	250.808	145.916	Lower	YZ	0.00478199	192.778	250.808	145.916			8469	Lower	XZ	0.0045665	195.917	240.025	150.689	Lower	YZ	0.00479223	196.736	241.027	149.353			8469	Lower	XZ	0.00309253	213.089	225.382	140.406	Lower	YZ	0.00713253	213.089	225.382	140.406
	8470	Lower	XZ	0.00730959	193.109	251.239	145.364	Lower	YZ	0.00410177	193.109	251.239	145.364			8470	Lower	XZ	0.00386603	196.269	240.456	149.908	Lower	YZ	0.00396569	196.89	241.216	149.208			8470	Lower	XZ	0.00351873	212.934	225.218	140.493	Lower	YZ	0.00755334	212.934	225.218	140.493
	8471	Lower	XZ	0.00673469	192.939	251.018	145.493	Lower	YZ	0.00424695	192.939	251.018	145.493			8471	Lower	XZ	0.00566326	196.486	240.721	149.675	Lower	YZ	0.00404033	196.882	241.206	149.072			8471	Lower	XZ	0.00503919	212.838	225.117	140.574	Lower	YZ	0.00879464	212.838	225.117	140.574
	8472	Lower	XZ	0.00650696	192.946	251.026	145.558	Lower	YZ	0.00414035	192.946	251.026	145.558			8472	Lower	XZ	0.00557185	196.736	241.027	149.353	Lower	YZ	0.00390417	196.99	241.339	148.994			8472	Lower	XZ	0.00429755	213.047	225.338	140.482	Lower	YZ	0.00789571	213.047	225.338	140.482
	8473	Lower	XZ	0.00686291	193.178	251.328	145.229	Lower	YZ	0.00614523	193.178	251.328	145.229			8473	Lower	XZ	0.00609124	196.89	241.216	149.208	Lower	YZ	0.00390417	196.99	241.339	148.994			8473	Lower	XZ	0.00384974	212.713	224.984	140.82	Lower	YZ	0.00766905	212.713	224.984	140.82
	8474	Lower	XZ	0.00617956	193.1	251.227	145.295	Lower	YZ	0.00468246	193.1	251.227	145.295			8474	Lower	XZ	0.00661661	196.882	241.206	149.072	Lower	YZ	0.00382964	197.088	241.459	148.813			8474	Lower	XZ	0.00386198	212.799	225.076	140.668	Lower	YZ	0.00837706	212.799	225.076	140.668
	8475	Lower	XZ	0.00637721	192.986	251.078	145.734	Lower	YZ	0.00593205	192.986	251.078	145.734			8475	Lower	XZ	0.0051985	196.99	241.339	148.994	Lower	YZ	0.00454894	196.776	241.077	149.277			8475	Lower	XZ	0.00457718	212.856	225.136	140.51	Lower	YZ	0.00741693	212.856	225.136	140.51
	8476	Lower	XZ	0.00637721	192.986	251.078	145.734	Lower	YZ	0.00593205	192.986	251.078	145.734			8476	Lower	XZ	0.0051985	196.99	241.339	148.994	Lower	YZ	0.00396063	197.013	241.367	149.061			8476	Lower	XZ	0.00457718	212.856	225.136	140.51	Lower	YZ	0.00741693	212.856	225.136	140.51
	8477	Lower	XZ	0.0064659	193.211	251.371	145.233	Lower	YZ	0.00525401	193.211	251.371	145.233			8477	Lower	XZ	0.00612466	197.088	241.459	148.813	Lower	YZ	0.00380388	197.349	241.779	148.499			8477	Lower	XZ	0.00375722	212.989	225.276	140.361	Lower	YZ	0.00711012	212.989	225.276	140.361
	8478	Lower	XZ	0.00714267	193.165	251.312	145.157	Lower	YZ	0.00393094	193.165	251.312	145.157			8478	Lower	XZ	0.00435314	196.776	241.077	149.277	Lower	YZ	0.00398259	197.211	241.61	148.599			8478	Lower	XZ	0.00394961	212.774	225.049	140.691	Lower	YZ	0.00667143	212.774	225.049	140.691
	8479	Lower	XZ	0.00622905	193.367	251.574	144.992	Lower	YZ	0.00421263	193.367	251.574	144.992			8479	Lower	XZ	0.00636354	196.655	240.928	149.477	Lower	YZ	0.0037891	197.028	241.385	148.867			8479	Lower	XZ	0.00424515	212.891	225.172	140.684	Lower	YZ	0.00670912	212.891	225.172	140.684
	8480	Lower	XZ	0.00723185	193.034	251.141	145.45	Lower	YZ	0.0047698	193.034	251.141	145.45			8480	Lower	XZ	0.0070984	197.013	241.367	149.061	Lower	YZ	0.00340238	197.043	241.404	148.897			8480	Lower	XZ	0.00453038	212.838	225.116	140.756	Lower	YZ	0.00645944	212.838	225.116	140.756
	8481	Lower	XZ	0.0063531	192.978	251.068	145.605	Lower	YZ	0.00383659	192.978	251.068	145.605			8481	Lower	XZ	0.0051321	197.349	241.779	148.499	Lower	YZ	0.00400976	197.245	241.651	148.498			8481	Lower	XZ	0.00434499	212.735	225.007	140.802	Lower	YZ	0.00683156	212.735	225.007	140.802
	8482	Lower	XZ	0.0070398	193.061	251.176	145.481	Lower	YZ	0.00307426	193.061	251.176	145.481			8482	Lower	XZ	0.00526651	197.211	241.61	148.599	Lower	YZ	0.00392706	197.283	241.697	148.673			8482	Lower	XZ	0.00449583	212.623	224.889	140.961	Lower	YZ	0.00755165	212.623	224.889	140.961
	8483	Lower	XZ	0.00541348	193.021	251.125	145.445	Lower	YZ	0.00372606	193.021	251.125	145.445			8483	Lower	XZ	0.00682354	197.028	241.385	148.867	Lower	YZ	0.00392706	197.283	241.697	148.673			8483	Lower	XZ	0.00423394	212.684	224.954	140.912	Lower	YZ	0.00677633	212.684	224.954	140.912
	8484	Lower	XZ	0.00659589	192.978	251.068	145.514	Lower	YZ	0.00409894	192.978	251.068	145.514			8484	Lower	XZ	0.00667984	197.043	241.404	148.897	Lower	YZ	0.00413928	197.276	241.689	148.534			8484	Lower	XZ	0.00448864	212.67	224.939	141.003	Lower	YZ	0.00803248	212.67	224.939	141.003
	8485	Lower	XZ	0.0062248	193.148	251.289	145.361	Lower	YZ	0.00372761	193.148	251.289	145.361			8485	Lower	XZ	0.00382799	197.245	241.651	148.498	Lower	YZ	0.00515654	197.296	241.714	148.365			8485	Lower	XZ	0.00349053	212.77	225.045	140.738	Lower	YZ	0.00554052	212.77	225.045	140.738
	8486	Lower	XZ	0.00731723	192.996	251.091	145.479	Lower	YZ	0.00329963	192.996	251.091	145.479			8486	Lower	XZ	0.00484029	197.283	241.697	148.673	Lower	YZ	0.00556664	197.542	242.015	148.064			8486	Lower	XZ	0.0045647	212.75	225.024	140.786	Lower	YZ	0.00535902	212.75	225.024	140.786
	8487	Lower	XZ	0.00731723	192.996	251.091	145.479	Lower	YZ	0.00329963	192.996	251.091	145.479			8487	Lower	XZ	0.00484029	197.283	241.697	148.673	Lower	YZ	0.00349356	197.677	242.18	148.035			8487	Lower	XZ	0.0045647	212.75	225.024	140.786	Lower	YZ	0.00535902	212.75	225.024	140.786
	8488	Lower	XZ	0.00691069	192.848	250.899	145.626	Lower	YZ	0.00333942	192.848	250.899	145.626			8488	Lower	XZ	0.0051184	197.276	241.689	148.534	Lower	YZ	0.00403353	197.71	242.222	147.974			8488	Lower	XZ	0.00374295	212.947	225.232	140.657	Lower	YZ	0.00562293	212.947	225.232	140.657
	8489	Lower	XZ	0.00580477	192.974	251.063	145.519	Lower	YZ	0.0043479	192.974	251.063	145.519			8489	Lower	XZ	0.00444239	197.296	241.714	148.365	Lower	YZ	0.00412005	197.774	242.299	147.845			8489	Lower	XZ	0.00396654	212.833	225.111	140.715	Lower	YZ	0.0054204	212.833	225.111	140.715
	8490	Lower	XZ	0.00525195	193.028	251.133	145.363	Lower	YZ	0.00417568	193.028	251.133	145.363			8490	Lower	XZ	0.00620392	197.542	242.015	148.064	Lower	YZ	0.00318088	197.614	242.104	148.11			8490	Lower	XZ	0.00476116	212.77	225.045	140.833	Lower	YZ	0.00610174	212.77	225.045	140.833
	8491	Lower	XZ	0.00650098	192.982	251.074	145.552	Lower	YZ	0.00376945	192.982	251.074	145.552			8491	Lower	XZ	0.00516731	197.677	242.18	148.035	Lower	YZ	0.0031868	197.392	241.831	148.249			8491	Lower	XZ	0.00526082	212.838	225.117	140.7	Lower	YZ	0.00840313	212.838	225.117	140.7
	8492	Lower	XZ	0.00673498	193.067	251.184	145.365	Lower	YZ	0.00338954	193.067	251.184	145.365			8492	Lower	XZ	0.00465149	197.71	242.222	147.974	Lower	YZ	0.00374378	197.434	241.882	148.343			8492	Lower	XZ	0.00526248	212.483	224.741	141.226	Lower	YZ	0.00866773	212.483	224.741	141.226
	8493	Lower	XZ	0.00689046	193.053	251.166	145.439	Lower	YZ	0.00309438	193.053	251.166	145.439			8493	Lower	XZ	0.00328232	197.774	242.299	147.845	Lower	YZ	0.00379174	197.406	241.848	148.209			8493	Lower	XZ	0.0052219	212.787	225.063	140.854	Lower	YZ	0.00708175	212.787	225.063	140.854
	8494	Lower	XZ	0.00596761	193.19	251.344	145.18	Lower	YZ	0.00316935	193.19	251.344	145.18			8494	Lower	XZ	0.00445774	197.614	242.104	148.11	Lower	YZ	0.00379174	197.406	241.848	148.209			8494	Lower	XZ	0.00404121	212.579	224.842	141.035	Lower	YZ	0.00859819	212.579	224.842	141.035
	8495	Lower	XZ	0.00544412	193.09	251.214	145.333	Lower	YZ	0.0032966	193.09	251.214	145.333			8495	Lower	XZ	0.00316177	197.392	241.831	148.249	Lower	YZ	0.00339119	197.409	241.852	148.144			8495	Lower	XZ	0.00354389	212.444	224.7	141.222	Lower	YZ	0.00836629	212.444	224.7	141.222
	8496	Lower	XZ	0.00644359	192.876	250.935	145.55	Lower	YZ	0.00290013	192.876	250.935	145.55			8496	Lower	XZ	0.00523737	197.434	241.882	148.343	Lower	YZ	0.00316865	197.581	242.063	148.213			8496	Lower	XZ	0.00363469	212.313	224.562	141.312	Lower	YZ	0.00616285	212.313	224.562	141.312
	8497	Lower	XZ	0.00629516	193.015	251.117	145.543	Lower	YZ	0.0034154	193.015	251.117	145.543			8497	Lower	XZ	0.00590602	197.406	241.848	148.209	Lower	YZ	0.00353781	197.606	242.093	147.982			8497	Lower	XZ	0.00410114	212.283	224.529	141.363	Lower	YZ	0.00841789	212.283	224.529	141.363
	8498	Lower	XZ	0.00629516	193.015	251.117	145.543	Lower	YZ	0.0034154	193.015	251.117	145.543			8498	Lower	XZ	0.00590602	197.406	241.848	148.209	Lower	YZ	0.00335073	197.888	242.439	147.604			8498	Lower	XZ	0.00410114	212.283	224.529	141.363	Lower	YZ	0.00841789	212.283	224.529	141.363
	8499	Lower	XZ	0.00532369	192.876	250.935	145.751	Lower	YZ	0.00394825	192.876	250.935	145.751			8499	Lower	XZ	0.00520585	197.409	241.852	148.144	Lower	YZ	0.0035978	198.132	242.737	147.265			8499	Lower	XZ	0.00364998	212.464	224.721	141.22	Lower	YZ	0.00757818	212.464	224.721	141.22
	8500	Lower	XZ	0.00585511	192.879	250.939	145.648	Lower	YZ	0.00364511	192.879	250.939	145.648			8500	Lower	XZ	0.00556202	197.581	242.063	148.213	Lower	YZ	0.00463137	197.922	242.481	147.428			8500	Lower	XZ	0.00396376	212.322	224.571	141.443	Lower	YZ	0.00674561	212.322	224.571	141.443
	8501	Lower	XZ	0.00674664	192.762	250.787	145.776	Lower	YZ	0.00598541	192.762	250.787	145.776			8501	Lower	XZ	0.00550817	197.606	242.093	147.982	Lower	YZ	0.00418819	197.912	242.468	147.588			8501	Lower	XZ	0.00434676	211.822	224.042	141.883	Lower	YZ	0.0066841	211.822	224.042	141.883
	8502	Lower	XZ	0.00556314	192.885	250.948	145.6	Lower	YZ	0.00553618	192.885	250.948	145.6			8502	Lower	XZ	0.00507668	197.888	242.439	147.604	Lower	YZ	0.00439718	198.116	242.718	147.22			8502	Lower	XZ	0.00402476	211.954	224.181	141.854	Lower	YZ	0.00753319	211.954	224.181	141.854
	8503	Lower	XZ	0.00696853	193.046	251.156	145.484	Lower	YZ	0.00434676	193.046	251.156	145.484			8503	Lower	XZ	0.00409679	198.132	242.737	147.265	Lower	YZ	0.00443904	198.009	242.587	147.441			8503	Lower	XZ	0.00427812	211.921	224.147	141.921	Lower	YZ	0.00626898	211.921	224.147	141.921
	8504	Lower	XZ	0.00667933	192.907	250.975	145.752	Lower	YZ	0.00470063	192.907	250.975	145.752			8504	Lower	XZ	0.00440156	197.922	242.481	147.428	Lower	YZ	0.003711	198.214	242.839	147.204			8504	Lower	XZ	0.0043117	212.209	224.451	141.579	Lower	YZ	0.00824884	212.209	224.451	141.579
	8505	Lower	XZ	0.00713806	192.91	250.98	145.385	Lower	YZ	0.00512073	192.91	250.98	145.385			8505	Lower	XZ	0.00392091	197.912	242.468	147.588	Lower	YZ	0.003711	198.214	242.839	147.204			8505	Lower	XZ	0.00448076	212.305	224.553	141.35	Lower	YZ	0.00629828	212.305	224.553	141.35
	8506	Lower	XZ	0.00559863	193.121	251.254	145.238	Lower	YZ	0.00484422	193.121	251.254	145.238			8506	Lower	XZ	0.00448112	198.116	242.718	147.22	Lower	YZ	0.00336693	198.422	243.094	146.927			8506	Lower	XZ	0.00444532	211.844	224.066	141.964	Lower	YZ	0.00943664	211.844	224.066	141.964
	8507	Lower	XZ	0.00490651	193.106	251.234	145.266	Lower	YZ	0.00462224	193.106	251.234	145.266			8507	Lower	XZ	0.00408767	198.009	242.587	147.441	Lower	YZ	0.00394451	198.345	242.998	146.846			8507	Lower	XZ	0.00429766	212.35	224.6	141.253	Lower	YZ	0.00721194	212.35	224.6	141.253
	8508	Lower	XZ	0.00541112	193.201	251.358	145.184	Lower	YZ	0.00449173	193.201	251.358	145.184			8508	Lower	XZ	0.00436009	198.214	242.839	147.204	Lower	YZ	0.00419225	198.142	242.75	147.211			8508	Lower	XZ	0.00395704	212.189	224.43	141.718	Lower	YZ	0.00748011	212.189	224.43	141.718
	8509	Lower	XZ	0.00541112	193.201	251.358	145.184	Lower	YZ	0.00449173	193.201	251.358	145.184			8509	Lower	XZ	0.00436009	198.214	242.839	147.204	Lower	YZ	0.00333805	198.16	242.772	147.187			8509	Lower	XZ	0.00395704	212.189	224.43	141.718	Lower	YZ	0.00748011	212.189	224.43	141.718
	8510	Lower	XZ	0.00631629	193.376	251.586	144.966	Lower	YZ	0.00396597	193.376	251.586	144.966			8510	Lower	XZ	0.00436977	198.422	243.094	146.927	Lower	YZ	0.00445869	198.147	242.757	147.219			8510	Lower	XZ	0.00448976	212.453	224.71	141.247	Lower	YZ	0.00725957	212.453	224.71	141.247
	8511	Lower	XZ	0.00704391	193.219	251.382	145.188	Lower	YZ	0.00291441	193.219	251.382	145.188			8511	Lower	XZ	0.00503684	198.345	242.998	146.846	Lower	YZ	0.00438273	197.906	242.461	147.479			8511	Lower	XZ	0.00543252	212.329	224.578	141.396	Lower	YZ	0.00852734	212.329	224.578	141.396
	8512	Lower	XZ	0.00666705	193.187	251.34	145.273	Lower	YZ	0.00394257	193.187	251.34	145.273			8512	Lower	XZ	0.00409706	198.142	242.75	147.211	Lower	YZ	0.00393466	198.297	242.94	146.751			8512	Lower	XZ	0.00518411	212.405	224.658	141.367	Lower	YZ	0.00531506	212.405	224.658	141.367
	8513	Lower	XZ	0.00486807	193.233	251.4	145.135	Lower	YZ	0.00340378	193.233	251.4	145.135			8513	Lower	XZ	0.00352137	198.16	242.772	147.187	Lower	YZ	0.00476366	198.354	243.01	146.919			8513	Lower	XZ	0.00484133	212.575	224.839	141.103	Lower	YZ	0.00545061	212.575	224.839	141.103
	8514	Lower	XZ	0.00613593	193.26	251.435	145.139	Lower	YZ	0.00446876	193.26	251.435	145.139			8514	Lower	XZ	0.00284444	198.147	242.757	147.219	Lower	YZ	0.00487639	198.154	242.764	147.059			8514	Lower	XZ	0.00513618	212.621	224.887	141	Lower	YZ	0.00722777	212.621	224.887	141
	8515	Lower	XZ	0.00665787	192.768	250.796	145.979	Lower	YZ	0.00452778	192.768	250.796	145.979			8515	Lower	XZ	0.00367306	197.906	242.461	147.479	Lower	YZ	0.00459692	198.305	242.95	146.823			8515	Lower	XZ	0.0050546	212.445	224.701	141.092	Lower	YZ	0.0052001	212.445	224.701	141.092
	8516	Lower	XZ	0.00639813	192.905	250.974	145.588	Lower	YZ	0.0038014	192.905	250.974	145.588			8516	Lower	XZ	0.00467885	198.297	242.94	146.751	Lower	YZ	0.00459692	198.305	242.95	146.823			8516	Lower	XZ	0.00442083	212.665	224.934	141.063	Lower	YZ	0.00584606	212.665	224.934	141.063
	8517	Lower	XZ	0.00571482	193.098	251.225	145.336	Lower	YZ	0.00426061	193.098	251.225	145.336			8517	Lower	XZ	0.00505369	198.354	243.01	146.919	Lower	YZ	0.00451237	198.413	243.083	146.758			8517	Lower	XZ	0.00504674	212.477	224.735	141.329	Lower	YZ	0.00631554	212.477	224.735	141.329
	8518	Lower	XZ	0.00534388	193.028	251.134	145.43	Lower	YZ	0.00431429	193.028	251.134	145.43			8518	Lower	XZ	0.00457372	198.154	242.764	147.059	Lower	YZ	0.00477333	198.526	243.22	146.819			8518	Lower	XZ	0.00473852	212.51	224.77	141.165	Lower	YZ	0.00561268	212.51	224.77	141.165
	8519	Lower	XZ	0.00617871	193.159	251.304	145.373	Lower	YZ	0.00426732	193.159	251.304	145.373			8519	Lower	XZ	0.00359648	198.305	242.95	146.823	Lower	YZ	0.00454705	198.387	243.051	146.906			8519	Lower	XZ	0.00497732	212.473	224.731	141.234	Lower	YZ	0.00711181	212.473	224.731	141.234
	8520	Lower	XZ	0.00617871	193.159	251.304	145.373	Lower	YZ	0.00426732	193.159	251.304	145.373			8520	Lower	XZ	0.00359648	198.305	242.95	146.823	Lower	YZ	0.0047724	198.541	243.24	146.718			8520	Lower	XZ	0.00497732	212.473	224.731	141.234	Lower	YZ	0.00711181	212.473	224.731	141.234
	8521	Lower	XZ	0.00521031	193.243	251.413	145.136	Lower	YZ	0.00452287	193.243	251.413	145.136			8521	Lower	XZ	0.00458941	198.413	243.083	146.758	Lower	YZ	0.00412969	198.992	243.792	145.907			8521	Lower	XZ	0.00494357	212.78	225.055	140.78	Lower	YZ	0.0064074	212.78	225.055	140.78
	8522	Lower	XZ	0.00474148	193.193	251.348	145.181	Lower	YZ	0.00477442	193.193	251.348	145.181			8522	Lower	XZ	0.00450152	198.526	243.22	146.819	Lower	YZ	0.00425357	198.724	243.463	146.407			8522	Lower	XZ	0.00506119	212.968	225.254	140.669	Lower	YZ	0.00669801	212.968	225.254	140.669
	8523	Lower	XZ	0.00675916	193.351	251.554	144.874	Lower	YZ	0.00425886	193.351	251.554	144.874			8523	Lower	XZ	0.00484091	198.387	243.051	146.906	Lower	YZ	0.00363289	198.511	243.202	146.761			8523	Lower	XZ	0.00496284	212.608	224.873	141.019	Lower	YZ	0.00461215	212.608	224.873	141.019
	8524	Lower	XZ	0.00504652	193.308	251.497	145.075	Lower	YZ	0.00460962	193.308	251.497	145.075			8524	Lower	XZ	0.00303484	198.541	243.24	146.718	Lower	YZ	0.00336981	198.452	243.13	146.914			8524	Lower	XZ	0.00505323	212.753	225.026	140.876	Lower	YZ	0.00364832	212.753	225.026	140.876
	8525	Lower	XZ	0.00492935	193.343	251.543	145.031	Lower	YZ	0.00516242	193.343	251.543	145.031			8525	Lower	XZ	0.00423547	198.992	243.792	145.907	Lower	YZ	0.0041356	198.525	243.22	146.615			8525	Lower	XZ	0.00465143	213.193	225.492	140.334	Lower	YZ	0.00492632	213.193	225.492	140.334
	8526	Lower	XZ	0.00555852	193.27	251.449	145.166	Lower	YZ	0.0058078	193.27	251.449	145.166			8526	Lower	XZ	0.00407893	198.724	243.463	146.407	Lower	YZ	0.003508	198.926	243.711	146.208			8526	Lower	XZ	0.00468914	213.264	225.567	140.226	Lower	YZ	0.00468035	213.264	225.567	140.226
	8527	Lower	XZ	0.00607447	193.22	251.383	145.004	Lower	YZ	0.00697491	193.22	251.383	145.004			8527	Lower	XZ	0.00501001	198.511	243.202	146.761	Lower	YZ	0.003508	198.926	243.711	146.208			8527	Lower	XZ	0.00466752	212.974	225.261	140.458	Lower	YZ	0.00427428	212.974	225.261	140.458
	8528	Lower	XZ	0.00609847	193.209	251.369	145.112	Lower	YZ	0.00408726	193.209	251.369	145.112			8528	Lower	XZ	0.00439683	198.452	243.13	146.914	Lower	YZ	0.00380671	198.615	243.329	146.56			8528	Lower	XZ	0.00483928	212.868	225.148	140.611	Lower	YZ	0.00379898	212.868	225.148	140.611
	8529	Lower	XZ	0.0054539	192.948	251.029	145.576	Lower	YZ	0.0060522	192.948	251.029	145.576			8529	Lower	XZ	0.00499698	198.525	243.22	146.615	Lower	YZ	0.00482842	198.633	243.351	146.5			8529	Lower	XZ	0.00454019	212.963	225.249	140.489	Lower	YZ	0.00431657	212.963	225.249	140.489
	8530	Lower	XZ	0.0073	193.014	251.115	145.442	Lower	YZ	0.00475976	193.014	251.115	145.442			8530	Lower	XZ	0.00449873	198.926	243.711	146.208	Lower	YZ	0.0041181	198.625	243.342	146.628			8530	Lower	XZ	0.00462948	212.918	225.201	140.567	Lower	YZ	0.00430689	212.918	225.201	140.567
	8531	Lower	XZ	0.0073	193.014	251.115	145.442	Lower	YZ	0.00475976	193.014	251.115	145.442			8531	Lower	XZ	0.00449873	198.926	243.711	146.208	Lower	YZ	0.00471738	198.534	243.231	146.646			8531	Lower	XZ	0.00462948	212.918	225.201	140.567	Lower	YZ	0.00430689	212.918	225.201	140.567
	8532	Lower	XZ	0.00701653	193.023	251.126	145.42	Lower	YZ	0.00356693	193.023	251.126	145.42			8532	Lower	XZ	0.00449842	198.615	243.329	146.56	Lower	YZ	0.00349985	198.357	243.013	146.95			8532	Lower	XZ	0.00408046	212.74	225.013	140.751	Lower	YZ	0.0054193	212.74	225.013	140.751
	8533	Lower	XZ	0.00582194	192.995	251.09	145.476	Lower	YZ	0.00508142	192.995	251.09	145.476			8533	Lower	XZ	0.00479873	198.633	243.351	146.5	Lower	YZ	0.00538713	198.399	243.064	146.894			8533	Lower	XZ	0.00385385	212.402	224.655	141.445	Lower	YZ	0.00501384	212.402	224.655	141.445
	8534	Lower	XZ	0.00588385	192.999	251.096	145.6	Lower	YZ	0.00391692	192.999	251.096	145.6			8534	Lower	XZ	0.00470764	198.625	243.342	146.628	Lower	YZ	0.00555298	198.487	243.173	146.818			8534	Lower	XZ	0.00366794	212.611	224.877	141.014	Lower	YZ	0.00401437	212.611	224.877	141.014
	8535	Lower	XZ	0.00629153	192.918	250.99	145.683	Lower	YZ	0.00618312	192.918	250.99	145.683			8535	Lower	XZ	0.00547668	198.534	243.231	146.646	Lower	YZ	0.00416769	198.247	242.878	147.161			8535	Lower	XZ	0.0034452	212.218	224.461	141.484	Lower	YZ	0.00478269	212.218	224.461	141.484
	8536	Lower	XZ	0.00638529	192.84	250.888	145.646	Lower	YZ	0.00448875	192.84	250.888	145.646			8536	Lower	XZ	0.00447414	198.357	243.013	146.95	Lower	YZ	0.00498314	198.291	242.933	147.002			8536	Lower	XZ	0.00423872	212.528	224.789	141.111	Lower	YZ	0.00333508	212.528	224.789	141.111
	8537	Lower	XZ	0.00570505	192.871	250.929	145.649	Lower	YZ	0.00465105	192.871	250.929	145.649			8537	Lower	XZ	0.00503907	198.399	243.064	146.894	Lower	YZ	0.00478535	198.112	242.714	147.173			8537	Lower	XZ	0.0030147	212.552	224.814	141.162	Lower	YZ	0.00470848	212.552	224.814	141.162
	8538	Lower	XZ	0.00602604	193.006	251.105	145.487	Lower	YZ	0.0047518	193.006	251.105	145.487			8538	Lower	XZ	0.00383147	198.487	243.173	146.818	Lower	YZ	0.00478535	198.112	242.714	147.173			8538	Lower	XZ	0.00305845	212.428	224.683	141.219	Lower	YZ	0.00397523	212.428	224.683	141.219
	8539	Lower	XZ	0.00731683	193.115	251.246	145.256	Lower	YZ	0.00331878	193.115	251.246	145.256			8539	Lower	XZ	0.00538981	198.247	242.878	147.161	Lower	YZ	0.00420275	198.226	242.853	147.069			8539	Lower	XZ	0.00312145	212.593	224.858	141.022	Lower	YZ	0.00542242	212.593	224.858	141.022
	8540	Lower	XZ	0.00590395	192.94	251.018	145.54	Lower	YZ	0.00425879	192.94	251.018	145.54			8540	Lower	XZ	0.00408818	198.291	242.933	147.002	Lower	YZ	0.00502228	198.402	243.069	146.91			8540	Lower	XZ	0.00293274	212.723	224.995	140.735	Lower	YZ	0.00694095	212.723	224.995	140.735
	8541	Lower	XZ	0.00684273	192.972	251.061	145.46	Lower	YZ	0.00309433	192.972	251.061	145.46			8541	Lower	XZ	0.0052549	198.112	242.714	147.173	Lower	YZ	0.00458399	198.322	242.971	146.972			8541	Lower	XZ	0.00321117	212.785	225.06	140.627	Lower	YZ	0.00598391	212.785	225.06	140.627
	8542	Lower	XZ	0.00684273	192.972	251.061	145.46	Lower	YZ	0.00309433	192.972	251.061	145.46			8542	Lower	XZ	0.0052549	198.112	242.714	147.173	Lower	YZ	0.00376336	198.526	243.221	146.726			8542	Lower	XZ	0.00321117	212.785	225.06	140.627	Lower	YZ	0.00598391	212.785	225.06	140.627
	8543	Lower	XZ	0.00788554	192.918	250.99	145.646	Lower	YZ	0.00331317	192.918	250.99	145.646			8543	Lower	XZ	0.00571404	198.226	242.853	147.069	Lower	YZ	0.00385488	198.555	243.256	146.779			8543	Lower	XZ	0.00379016	212.951	225.236	140.538	Lower	YZ	0.00799907	212.951	225.236	140.538
	8544	Lower	XZ	0.0065463	192.821	250.863	145.74	Lower	YZ	0.00440996	192.821	250.863	145.74			8544	Lower	XZ	0.0041709	198.402	243.069	146.91	Lower	YZ	0.00322088	198.267	242.904	147.161			8544	Lower	XZ	0.00371561	213.006	225.294	140.497	Lower	YZ	0.00677173	213.006	225.294	140.497
	8545	Lower	XZ	0.00606753	193.075	251.194	145.528	Lower	YZ	0.00415481	193.075	251.194	145.528			8545	Lower	XZ	0.00426362	198.322	242.971	146.972	Lower	YZ	0.00402028	198.141	242.749	147.356			8545	Lower	XZ	0.00373951	212.784	225.06	140.737	Lower	YZ	0.00763945	212.784	225.06	140.737
	8546	Lower	XZ	0.00636619	192.956	251.04	145.456	Lower	YZ	0.00443664	192.956	251.04	145.456			8546	Lower	XZ	0.00514012	198.526	243.221	146.726	Lower	YZ	0.0043392	198.091	242.687	147.181			8546	Lower	XZ	0.00596388	212.794	225.07	140.632	Lower	YZ	0.00732591	212.794	225.07	140.632
	8547	Lower	XZ	0.00696607	193.09	251.214	145.261	Lower	YZ	0.00436032	193.09	251.214	145.261			8547	Lower	XZ	0.00513116	198.555	243.256	146.779	Lower	YZ	0.00395718	198.071	242.663	147.234			8547	Lower	XZ	0.00405944	213.081	225.374	140.35	Lower	YZ	0.00674586	213.081	225.374	140.35
	8548	Lower	XZ	0.00675858	193.169	251.316	145.133	Lower	YZ	0.00494129	193.169	251.316	145.133			8548	Lower	XZ	0.00465849	198.267	242.904	147.161	Lower	YZ	0.00446543	198.086	242.682	147.424			8548	Lower	XZ	0.00306189	213.475	225.79	139.853	Lower	YZ	0.00387612	213.475	225.79	139.853
	8549	Lower	XZ	0.00631795	193.277	251.457	145.174	Lower	YZ	0.00439698	193.277	251.457	145.174			8549	Lower	XZ	0.00623333	198.141	242.749	147.356	Lower	YZ	0.00446543	198.086	242.682	147.424			8549	Lower	XZ	0.00382409	213.347	225.655	139.836	Lower	YZ	0.00606889	213.347	225.655	139.836
	8550	Lower	XZ	0.0066394	193.039	251.147	145.33	Lower	YZ	0.00429351	193.039	251.147	145.33			8550	Lower	XZ	0.00582519	198.091	242.687	147.181	Lower	YZ	0.00371005	198.27	242.907	146.925			8550	Lower	XZ	0.00534179	213.077	225.37	140.334	Lower	YZ	0.00592996	213.077	225.37	140.334
	8551	Lower	XZ	0.00604512	193.303	251.491	145.174	Lower	YZ	0.00460262	193.303	251.491	145.174			8551	Lower	XZ	0.00564863	198.071	242.663	147.234	Lower	YZ	0.00410168	198.082	242.676	147.237			8551	Lower	XZ	0.00366307	213.223	225.524	140.121	Lower	YZ	0.00414176	213.223	225.524	140.121
	8552	Lower	XZ	0.00700911	193.467	251.705	144.952	Lower	YZ	0.00374571	193.467	251.705	144.952			8552	Lower	XZ	0.00571344	198.086	242.682	147.424	Lower	YZ	0.00455793	197.94	242.502	147.491			8552	Lower	XZ	0.00297408	213.279	225.583	140.186	Lower	YZ	0.00491457	213.279	225.583	140.186
	8553	Lower	XZ	0.00700911	193.467	251.705	144.952	Lower	YZ	0.00374571	193.467	251.705	144.952			8553	Lower	XZ	0.00571344	198.086	242.682	147.424	Lower	YZ	0.00420692	198.181	242.798	147.213			8553	Lower	XZ	0.00297408	213.279	225.583	140.186	Lower	YZ	0.00491457	213.279	225.583	140.186
	8554	Lower	XZ	0.00651058	193.373	251.583	145.009	Lower	YZ	0.00463931	193.373	251.583	145.009			8554	Lower	XZ	0.00603071	198.27	242.907	146.925	Lower	YZ	0.00368226	198.018	242.598	147.537			8554	Lower	XZ	0.00364102	213.224	225.525	140.144	Lower	YZ	0.00576315	213.224	225.525	140.144
	8555	Lower	XZ	0.00748767	193.336	251.533	144.772	Lower	YZ	0.00474134	193.336	251.533	144.772			8555	Lower	XZ	0.00418467	198.082	242.676	147.237	Lower	YZ	0.00516562	198.09	242.687	147.324			8555	Lower	XZ	0.00355234	213.418	225.731	139.81	Lower	YZ	0.00502823	213.418	225.731	139.81
	8556	Lower	XZ	0.00538621	193.551	251.814	144.747	Lower	YZ	0.00595711	193.551	251.814	144.747			8556	Lower	XZ	0.00573974	197.94	242.502	147.491	Lower	YZ	0.00451072	198.128	242.732	147.207			8556	Lower	XZ	0.00454566	213.504	225.821	139.783	Lower	YZ	0.00537763	213.504	225.821	139.783
	8557	Lower	XZ	0.00557743	193.75	252.073	144.502	Lower	YZ	0.00657557	193.75	252.073	144.502			8557	Lower	XZ	0.00595509	198.181	242.798	147.213	Lower	YZ	0.0044303	198.314	242.961	146.966			8557	Lower	XZ	0.00338745	213.509	225.826	139.995	Lower	YZ	0.00424031	213.509	225.826	139.995
	8558	Lower	XZ	0.00651781	193.418	251.641	144.882	Lower	YZ	0.00494609	193.418	251.641	144.882			8558	Lower	XZ	0.00562337	198.018	242.598	147.537	Lower	YZ	0.00349418	198.285	242.926	146.878			8558	Lower	XZ	0.00370605	213.378	225.688	139.975	Lower	YZ	0.00517109	213.378	225.688	139.975
	8559	Lower	XZ	0.00605376	193.38	251.592	144.941	Lower	YZ	0.00464192	193.38	251.592	144.941			8559	Lower	XZ	0.00598426	198.09	242.687	147.324	Lower	YZ	0.00486339	198.222	242.848	147.055			8559	Lower	XZ	0.00481518	213.15	225.447	140.298	Lower	YZ	0.00527195	213.15	225.447	140.298
	8560	Lower	XZ	0.00655405	193.315	251.506	145.014	Lower	YZ	0.00395951	193.315	251.506	145.014			8560	Lower	XZ	0.0056786	198.128	242.732	147.207	Lower	YZ	0.00486339	198.222	242.848	147.055			8560	Lower	XZ	0.0033388	213.164	225.461	140.17	Lower	YZ	0.00539437	213.164	225.461	140.17
	8561	Lower	XZ	0.00691051	193.555	251.819	144.692	Lower	YZ	0.00574393	193.555	251.819	144.692			8561	Lower	XZ	0.0059946	198.314	242.961	146.966	Lower	YZ	0.00377372	198.212	242.836	147.176			8561	Lower	XZ	0.00467078	213.081	225.373	140.515	Lower	YZ	0.00512483	213.081	225.373	140.515
	8562	Lower	XZ	0.00617848	193.758	252.083	144.334	Lower	YZ	0.0057454	193.758	252.083	144.334			8562	Lower	XZ	0.00592303	198.285	242.926	146.878	Lower	YZ	0.00478853	197.848	242.39	147.6			8562	Lower	XZ	0.00419163	212.551	224.814	140.916	Lower	YZ	0.0071801	212.551	224.814	140.916
	8563	Lower	XZ	0.00657935	193.855	252.209	144.262	Lower	YZ	0.00801293	193.855	252.209	144.262			8563	Lower	XZ	0.00626163	198.222	242.848	147.055	Lower	YZ	0.00440991	198.008	242.586	147.476			8563	Lower	XZ	0.00487803	212.935	225.22	140.607	Lower	YZ	0.00720368	212.935	225.22	140.607
	8564	Lower	XZ	0.00657935	193.855	252.209	144.262	Lower	YZ	0.00801293	193.855	252.209	144.262			8564	Lower	XZ	0.00626163	198.222	242.848	147.055	Lower	YZ	0.00411193	197.759	242.281	147.788			8564	Lower	XZ	0.00487803	212.935	225.22	140.607	Lower	YZ	0.00720368	212.935	225.22	140.607
	8565	Lower	XZ	0.00651798	193.543	251.803	144.597	Lower	YZ	0.00655978	193.543	251.803	144.597			8565	Lower	XZ	0.00552701	198.212	242.836	147.176	Lower	YZ	0.00471216	197.823	242.36	147.722			8565	Lower	XZ	0.00461977	213.306	225.612	139.922	Lower	YZ	0.0081122	213.306	225.612	139.922
	8566	Lower	XZ	0.00538176	193.773	252.102	144.351	Lower	YZ	0.00507786	193.773	252.102	144.351			8566	Lower	XZ	0.0058556	197.848	242.39	147.6	Lower	YZ	0.00480946	198.247	242.879	147.156			8566	Lower	XZ	0.00450654	213.215	225.515	140.195	Lower	YZ	0.00798107	213.215	225.515	140.195
	8567	Lower	XZ	0.00480226	193.889	252.253	144.126	Lower	YZ	0.00391431	193.889	252.253	144.126			8567	Lower	XZ	0.00545213	198.008	242.586	147.476	Lower	YZ	0.00512329	198.333	242.984	146.972			8567	Lower	XZ	0.00445056	213.042	225.332	140.365	Lower	YZ	0.00692463	213.042	225.332	140.365
	8568	Lower	XZ	0.00472082	193.81	252.151	144.355	Lower	YZ	0.00449447	193.81	252.151	144.355			8568	Lower	XZ	0.00408906	197.759	242.281	147.788	Lower	YZ	0.00445877	198.22	242.846	147.286			8568	Lower	XZ	0.00365341	213.397	225.708	139.968	Lower	YZ	0.00671134	213.397	225.708	139.968
	8569	Lower	XZ	0.00565652	194.12	252.554	143.832	Lower	YZ	0.00374059	194.12	252.554	143.832			8569	Lower	XZ	0.00558102	197.823	242.36	147.722	Lower	YZ	0.00589897	197.862	242.407	147.829			8569	Lower	XZ	0.00345367	213.33	225.637	140.086	Lower	YZ	0.00421485	213.33	225.637	140.086
	8570	Lower	XZ	0.00592985	193.871	252.23	144.232	Lower	YZ	0.00305227	193.871	252.23	144.232			8570	Lower	XZ	0.00551724	198.247	242.879	147.156	Lower	YZ	0.00531676	197.752	242.273	147.96			8570	Lower	XZ	0.00465379	213.414	225.726	139.902	Lower	YZ	0.00496635	213.414	225.726	139.902
	8571	Lower	XZ	0.00666969	193.851	252.204	144.318	Lower	YZ	0.00286905	193.851	252.204	144.318			8571	Lower	XZ	0.00544241	198.333	242.984	146.972	Lower	YZ	0.00531676	197.752	242.273	147.96			8571	Lower	XZ	0.003646	213.37	225.679	139.87	Lower	YZ	0.00778556	213.37	225.679	139.87
	8572	Lower	XZ	0.00706939	193.571	251.839	144.633	Lower	YZ	0.00401523	193.571	251.839	144.633			8572	Lower	XZ	0.00441601	198.22	242.846	147.286	Lower	YZ	0.00457914	197.726	242.241	147.87			8572	Lower	XZ	0.00370955	213.802	226.136	139.37	Lower	YZ	0.00607425	213.802	226.136	139.37
	8573	Lower	XZ	0.00650439	193.851	252.204	144.43	Lower	YZ	0.00298126	193.851	252.204	144.43			8573	Lower	XZ	0.00474707	197.862	242.407	147.829	Lower	YZ	0.00429317	197.731	242.247	147.77			8573	Lower	XZ	0.00330761	213.904	226.245	139.217	Lower	YZ	0.0049456	213.904	226.245	139.217
	8574	Lower	XZ	0.00676783	193.634	251.921	144.571	Lower	YZ	0.00480841	193.634	251.921	144.571			8574	Lower	XZ	0.00478292	197.752	242.273	147.96	Lower	YZ	0.00407462	197.919	242.477	147.726			8574	Lower	XZ	0.00451249	213.677	226.004	139.563	Lower	YZ	0.00640533	213.677	226.004	139.563
	8575	Lower	XZ	0.00676783	193.634	251.921	144.571	Lower	YZ	0.00480841	193.634	251.921	144.571			8575	Lower	XZ	0.00478292	197.752	242.273	147.96	Lower	YZ	0.00538831	197.935	242.497	147.657			8575	Lower	XZ	0.00451249	213.677	226.004	139.563	Lower	YZ	0.00640533	213.677	226.004	139.563
	8576	Lower	XZ	0.00702028	193.587	251.861	144.713	Lower	YZ	0.00445398	193.587	251.861	144.713			8576	Lower	XZ	0.00531943	197.726	242.241	147.87	Lower	YZ	0.0045458	198.048	242.635	147.422			8576	Lower	XZ	0.00453517	213.998	226.344	139.247	Lower	YZ	0.00489319	213.998	226.344	139.247
	8577	Lower	XZ	0.00631734	193.381	251.592	144.998	Lower	YZ	0.00382756	193.381	251.592	144.998			8577	Lower	XZ	0.00609588	197.731	242.247	147.77	Lower	YZ	0.00488354	197.621	242.112	148.131			8577	Lower	XZ	0.00454143	213.602	225.925	139.554	Lower	YZ	0.00581759	213.602	225.925	139.554
	8578	Lower	XZ	0.00731835	193.186	251.339	145.143	Lower	YZ	0.0035537	193.186	251.339	145.143			8578	Lower	XZ	0.00407387	197.919	242.477	147.726	Lower	YZ	0.0047352	197.911	242.467	147.652			8578	Lower	XZ	0.00382664	213.655	225.981	139.659	Lower	YZ	0.00706023	213.655	225.981	139.659
	8579	Lower	XZ	0.00683656	193.285	251.467	145.066	Lower	YZ	0.00581304	193.285	251.467	145.066			8579	Lower	XZ	0.00626007	197.935	242.497	147.657	Lower	YZ	0.00397572	197.745	242.264	147.728			8579	Lower	XZ	0.0038378	213.669	225.996	139.645	Lower	YZ	0.00609077	213.669	225.996	139.645
	8580	Lower	XZ	0.00537017	192.981	251.072	145.436	Lower	YZ	0.00475413	192.981	251.072	145.436			8580	Lower	XZ	0.00374859	198.048	242.635	147.422	Lower	YZ	0.00331182	198.214	242.838	147.115			8580	Lower	XZ	0.00403749	213.575	225.896	139.592	Lower	YZ	0.00656254	213.575	225.896	139.592
	8581	Lower	XZ	0.00562052	193.192	251.346	145.149	Lower	YZ	0.00470255	193.192	251.346	145.149			8581	Lower	XZ	0.0050169	197.621	242.112	148.131	Lower	YZ	0.00419396	198.17	242.784	147.293			8581	Lower	XZ	0.00454096	213.572	225.893	139.672	Lower	YZ	0.0067841	213.572	225.893	139.672
	8582	Lower	XZ	0.00654113	193.059	251.173	145.48	Lower	YZ	0.00435024	193.059	251.173	145.48			8582	Lower	XZ	0.00508072	197.911	242.467	147.652	Lower	YZ	0.00419396	198.17	242.784	147.293			8582	Lower	XZ	0.00367335	213.704	226.032	139.55	Lower	YZ	0.00404228	213.704	226.032	139.55
	8583	Lower	XZ	0.00702788	193.322	251.516	145.124	Lower	YZ	0.00253176	193.322	251.516	145.124			8583	Lower	XZ	0.00491389	197.745	242.264	147.728	Lower	YZ	0.00457586	198.307	242.953	147.044			8583	Lower	XZ	0.0046147	213.412	225.724	139.785	Lower	YZ	0.00623296	213.412	225.724	139.785
	8584	Lower	XZ	0.0068468	193.498	251.745	144.779	Lower	YZ	0.00349879	193.498	251.745	144.779			8584	Lower	XZ	0.00650015	198.214	242.838	147.115	Lower	YZ	0.00348724	198.377	243.038	146.981			8584	Lower	XZ	0.00530197	213.395	225.706	139.959	Lower	YZ	0.00533385	213.395	225.706	139.959
	8585	Lower	XZ	0.00623966	193.699	252.006	144.627	Lower	YZ	0.00260942	193.699	252.006	144.627			8585	Lower	XZ	0.00566306	198.17	242.784	147.293	Lower	YZ	0.0044253	198.301	242.946	147.123			8585	Lower	XZ	0.00395496	213.436	225.749	139.912	Lower	YZ	0.00561006	213.436	225.749	139.912
	8586	Lower	XZ	0.00623966	193.699	252.006	144.627	Lower	YZ	0.00260942	193.699	252.006	144.627			8586	Lower	XZ	0.00566306	198.17	242.784	147.293	Lower	YZ	0.00442067	198.529	243.224	146.875			8586	Lower	XZ	0.00395496	213.436	225.749	139.912	Lower	YZ	0.00561006	213.436	225.749	139.912
	8587	Lower	XZ	0.0065367	193.607	251.887	144.598	Lower	YZ	0.0025604	193.607	251.887	144.598			8587	Lower	XZ	0.00603619	198.307	242.953	147.044	Lower	YZ	0.00500769	198.305	242.95	146.941			8587	Lower	XZ	0.00492237	213.387	225.698	139.931	Lower	YZ	0.00632172	213.387	225.698	139.931
	8588	Lower	XZ	0.00656793	193.683	251.985	144.284	Lower	YZ	0.00246575	193.683	251.985	144.284			8588	Lower	XZ	0.00605658	198.377	243.038	146.981	Lower	YZ	0.00395604	198.373	243.033	147.142			8588	Lower	XZ	0.00508207	213.278	225.582	139.991	Lower	YZ	0.00699992	213.278	225.582	139.991
	8589	Lower	XZ	0.00630273	193.652	251.945	144.576	Lower	YZ	0.00238983	193.652	251.945	144.576			8589	Lower	XZ	0.00530279	198.301	242.946	147.123	Lower	YZ	0.00364327	198.185	242.803	147.286			8589	Lower	XZ	0.00306536	213.479	225.795	140.007	Lower	YZ	0.00582822	213.479	225.795	140.007
	8590	Lower	XZ	0.00589616	193.602	251.88	144.616	Lower	YZ	0.00242601	193.602	251.88	144.616			8590	Lower	XZ	0.00457523	198.529	243.224	146.875	Lower	YZ	0.00343132	197.981	242.553	147.54			8590	Lower	XZ	0.00424172	213.533	225.852	139.841	Lower	YZ	0.00649336	213.533	225.852	139.841
	8591	Lower	XZ	0.00643127	193.671	251.97	144.543	Lower	YZ	0.00241214	193.671	251.97	144.543			8591	Lower	XZ	0.0048414	198.305	242.95	146.941	Lower	YZ	0.0035099	197.945	242.509	147.704			8591	Lower	XZ	0.00502424	213.237	225.539	140.162	Lower	YZ	0.00740854	213.237	225.539	140.162
	8592	Lower	XZ	0.00630601	193.452	251.685	144.899	Lower	YZ	0.00310252	193.452	251.685	144.899			8592	Lower	XZ	0.00513865	198.373	243.033	147.142	Lower	YZ	0.00287799	197.715	242.227	147.882			8592	Lower	XZ	0.00386031	213.328	225.635	140.118	Lower	YZ	0.00813943	213.328	225.635	140.118
	8593	Lower	XZ	0.00687252	193.607	251.886	144.709	Lower	YZ	0.00267824	193.607	251.886	144.709			8593	Lower	XZ	0.005194	198.185	242.803	147.286	Lower	YZ	0.00287799	197.715	242.227	147.882			8593	Lower	XZ	0.00433856	213.235	225.537	140.111	Lower	YZ	0.00785771	213.235	225.537	140.111
	8594	Lower	XZ	0.0065339	193.393	251.609	144.852	Lower	YZ	0.00389416	193.393	251.609	144.852			8594	Lower	XZ	0.00637921	197.981	242.553	147.54	Lower	YZ	0.00303784	198.025	242.606	147.373			8594	Lower	XZ	0.00389792	213.358	225.667	140.061	Lower	YZ	0.00907302	213.358	225.667	140.061
	8595	Lower	XZ	0.00728327	193.339	251.537	144.987	Lower	YZ	0.00386167	193.339	251.537	144.987			8595	Lower	XZ	0.00521991	197.945	242.509	147.704	Lower	YZ	0.00386423	197.686	242.192	147.976			8595	Lower	XZ	0.00517514	213.35	225.658	140.1	Lower	YZ	0.0057366	213.35	225.658	140.1
	8596	Lower	XZ	0.00745166	193.284	251.467	145.071	Lower	YZ	0.00450714	193.284	251.467	145.071			8596	Lower	XZ	0.00580286	197.715	242.227	147.882	Lower	YZ	0.00426428	198.101	242.7	147.449			8596	Lower	XZ	0.00349959	213.386	225.696	139.958	Lower	YZ	0.00482007	213.386	225.696	139.958
	8597	Lower	XZ	0.00745166	193.284	251.467	145.071	Lower	YZ	0.00450714	193.284	251.467	145.071			8597	Lower	XZ	0.00580286	197.715	242.227	147.882	Lower	YZ	0.00429881	197.93	242.491	147.5			8597	Lower	XZ	0.00349959	213.386	225.696	139.958	Lower	YZ	0.00482007	213.386	225.696	139.958
	8598	Lower	XZ	0.0062211	193.307	251.497	145.106	Lower	YZ	0.00463461	193.307	251.497	145.106			8598	Lower	XZ	0.00510999	198.025	242.606	147.373	Lower	YZ	0.00337954	198.066	242.657	147.418			8598	Lower	XZ	0.00446355	213.34	225.647	140.022	Lower	YZ	0.00382611	213.34	225.647	140.022
	8599	Lower	XZ	0.0063149	193.282	251.464	144.992	Lower	YZ	0.00434276	193.282	251.464	144.992			8599	Lower	XZ	0.00532112	197.686	242.192	147.976	Lower	YZ	0.00326072	198.098	242.696	147.206			8599	Lower	XZ	0.0035788	213.424	225.736	139.956	Lower	YZ	0.00565095	213.424	225.736	139.956
	8600	Lower	XZ	0.00619408	193.539	251.798	144.739	Lower	YZ	0.00386571	193.539	251.798	144.739			8600	Lower	XZ	0.00459007	198.101	242.7	147.449	Lower	YZ	0.00349916	198.222	242.848	147.298			8600	Lower	XZ	0.00358507	213.315	225.621	139.878	Lower	YZ	0.00382832	213.315	225.621	139.878
	8601	Lower	XZ	0.00553241	193.612	251.894	144.608	Lower	YZ	0.00428809	193.612	251.894	144.608			8601	Lower	XZ	0.00605631	197.93	242.491	147.5	Lower	YZ	0.00397401	198.015	242.595	147.437			8601	Lower	XZ	0.00344464	213.649	225.974	139.606	Lower	YZ	0.00537982	213.649	225.974	139.606
	8602	Lower	XZ	0.00615395	193.458	251.693	144.84	Lower	YZ	0.00378805	193.458	251.693	144.84			8602	Lower	XZ	0.00548815	198.066	242.657	147.418	Lower	YZ	0.00333365	197.668	242.17	148.015			8602	Lower	XZ	0.0045526	213.363	225.672	140.004	Lower	YZ	0.00839945	213.363	225.672	140.004
	8603	Lower	XZ	0.00565637	193.454	251.688	144.763	Lower	YZ	0.00406122	193.454	251.688	144.763			8603	Lower	XZ	0.00559821	198.098	242.696	147.206	Lower	YZ	0.00365567	197.367	241.8	148.368			8603	Lower	XZ	0.00415642	213.385	225.696	139.928	Lower	YZ	0.00815694	213.385	225.696	139.928
	8604	Lower	XZ	0.00587431	193.354	251.557	144.937	Lower	YZ	0.00343502	193.354	251.557	144.937			8604	Lower	XZ	0.00552558	198.222	242.848	147.298	Lower	YZ	0.00365567	197.367	241.8	148.368			8604	Lower	XZ	0.00392579	213.44	225.753	139.924	Lower	YZ	0.0096722	213.44	225.753	139.924
	8605	Lower	XZ	0.00515462	193.136	251.274	145.331	Lower	YZ	0.00397322	193.136	251.274	145.331			8605	Lower	XZ	0.00569703	198.015	242.595	147.437	Lower	YZ	0.00379966	197.518	241.985	148.231			8605	Lower	XZ	0.00401463	213.537	225.856	139.88	Lower	YZ	0.00587564	213.537	225.856	139.88
	8606	Lower	XZ	0.00468294	192.979	251.069	145.419	Lower	YZ	0.00344838	192.979	251.069	145.419			8606	Lower	XZ	0.00487096	197.668	242.17	148.015	Lower	YZ	0.00488313	197.534	242.005	148.176			8606	Lower	XZ	0.0039503	213.337	225.644	140	Lower	YZ	0.0102446	213.337	225.644	140
	8607	Lower	XZ	0.00442408	193.126	251.261	145.38	Lower	YZ	0.0033462	193.126	251.261	145.38			8607	Lower	XZ	0.00538799	197.367	241.8	148.368	Lower	YZ	0.00501201	197.842	242.382	147.756			8607	Lower	XZ	0.0056658	213.294	225.599	139.965	Lower	YZ	0.00583908	213.294	225.599	139.965
	8608	Lower	XZ	0.00442408	193.126	251.261	145.38	Lower	YZ	0.0033462	193.126	251.261	145.38			8608	Lower	XZ	0.00538799	197.367	241.8	148.368	Lower	YZ	0.00401709	197.682	242.186	148.061			8608	Lower	XZ	0.0056658	213.294	225.599	139.965	Lower	YZ	0.00583908	213.294	225.599	139.965
	8609	Lower	XZ	0.00480118	193.268	251.446	145.074	Lower	YZ	0.00285035	193.268	251.446	145.074			8609	Lower	XZ	0.00470239	197.518	241.985	148.231	Lower	YZ	0.0028047	197.987	242.56	147.493			8609	Lower	XZ	0.00340109	213.148	225.444	140.193	Lower	YZ	0.00589364	213.148	225.444	140.193
	8610	Lower	XZ	0.00428231	193.407	251.626	144.978	Lower	YZ	0.00291698	193.407	251.626	144.978			8610	Lower	XZ	0.00523094	197.534	242.005	148.176	Lower	YZ	0.00276544	198.253	242.886	147.205			8610	Lower	XZ	0.00432338	213.446	225.76	139.868	Lower	YZ	0.00616497	213.446	225.76	139.868
	8611	Lower	XZ	0.00444625	193.388	251.602	144.95	Lower	YZ	0.00382598	193.388	251.602	144.95			8611	Lower	XZ	0.00424105	197.842	242.382	147.756	Lower	YZ	0.00277636	197.997	242.573	147.435			8611	Lower	XZ	0.00336733	213.158	225.456	140.284	Lower	YZ	0.00493717	213.158	225.456	140.284
	8612	Lower	XZ	0.00513378	193.205	251.363	145.147	Lower	YZ	0.00513154	193.205	251.363	145.147			8612	Lower	XZ	0.00503673	197.682	242.186	148.061	Lower	YZ	0.00324032	198.171	242.786	147.21			8612	Lower	XZ	0.00359222	213.288	225.592	140.129	Lower	YZ	0.00450191	213.288	225.592	140.129
	8613	Lower	XZ	0.00625142	193.09	251.214	145.495	Lower	YZ	0.00511554	193.09	251.214	145.495			8613	Lower	XZ	0.0042876	197.987	242.56	147.493	Lower	YZ	0.003484	198.347	243.001	147.055			8613	Lower	XZ	0.00365486	213.398	225.709	139.881	Lower	YZ	0.00685145	213.398	225.709	139.881
	8614	Lower	XZ	0.00632052	192.944	251.023	145.676	Lower	YZ	0.00471623	192.944	251.023	145.676			8614	Lower	XZ	0.0043321	198.253	242.886	147.205	Lower	YZ	0.0036084	198.176	242.792	147.188			8614	Lower	XZ	0.00451893	212.917	225.201	140.445	Lower	YZ	0.0056648	212.917	225.201	140.445
	8615	Lower	XZ	0.00653088	193.238	251.407	145.08	Lower	YZ	0.00428992	193.238	251.407	145.08			8615	Lower	XZ	0.00605834	197.997	242.573	147.435	Lower	YZ	0.0036084	198.176	242.792	147.188			8615	Lower	XZ	0.00411811	212.886	225.167	140.611	Lower	YZ	0.00749165	212.886	225.167	140.611
	8616	Lower	XZ	0.00562868	193.257	251.431	145.213	Lower	YZ	0.00521394	193.257	251.431	145.213			8616	Lower	XZ	0.00565693	198.171	242.786	147.21	Lower	YZ	0.00364618	198.058	242.647	147.274			8616	Lower	XZ	0.00538149	212.965	225.251	140.484	Lower	YZ	0.00692951	212.965	225.251	140.484
	8617	Lower	XZ	0.0050571	193.132	251.269	145.274	Lower	YZ	0.00428162	193.132	251.269	145.274			8617	Lower	XZ	0.00551711	198.347	243.001	147.055	Lower	YZ	0.00445497	197.963	242.531	147.67			8617	Lower	XZ	0.00457375	212.884	225.165	140.491	Lower	YZ	0.00654018	212.884	225.165	140.491
	8618	Lower	XZ	0.00494034	193.358	251.562	144.846	Lower	YZ	0.0029021	193.358	251.562	144.846			8618	Lower	XZ	0.00550131	198.176	242.792	147.188	Lower	YZ	0.00426024	197.659	242.158	147.954			8618	Lower	XZ	0.00397429	212.712	224.984	140.78	Lower	YZ	0.00462569	212.712	224.984	140.78
	8619	Lower	XZ	0.00494034	193.358	251.562	144.846	Lower	YZ	0.0029021	193.358	251.562	144.846			8619	Lower	XZ	0.00550131	198.176	242.792	147.188	Lower	YZ	0.00349416	197.708	242.219	147.944			8619	Lower	XZ	0.00397429	212.712	224.984	140.78	Lower	YZ	0.00462569	212.712	224.984	140.78
	8620	Lower	XZ	0.0047073	193.303	251.491	145.127	Lower	YZ	0.00230976	193.303	251.491	145.127			8620	Lower	XZ	0.00564897	198.058	242.647	147.274	Lower	YZ	0.00357483	197.614	242.104	148.129			8620	Lower	XZ	0.00465475	212.745	225.019	140.802	Lower	YZ	0.00498477	212.745	225.019	140.802
	8621	Lower	XZ	0.00652706	193.289	251.473	144.938	Lower	YZ	0.00298558	193.289	251.473	144.938			8621	Lower	XZ	0.00566421	197.963	242.531	147.67	Lower	YZ	0.00367866	197.814	242.348	147.666			8621	Lower	XZ	0.00442946	212.897	225.179	140.621	Lower	YZ	0.00465977	212.897	225.179	140.621
	8622	Lower	XZ	0.0060962	193.409	251.629	144.933	Lower	YZ	0.00349529	193.409	251.629	144.933			8622	Lower	XZ	0.00629203	197.659	242.158	147.954	Lower	YZ	0.00492474	198.177	242.793	147.255			8622	Lower	XZ	0.00547309	212.954	225.239	140.649	Lower	YZ	0.00394872	212.954	225.239	140.649
	8623	Lower	XZ	0.00586664	193.286	251.468	145.103	Lower	YZ	0.0021237	193.286	251.468	145.103			8623	Lower	XZ	0.00640035	197.708	242.219	147.944	Lower	YZ	0.00512707	198.203	242.825	147.275			8623	Lower	XZ	0.00568605	213.355	225.664	139.947	Lower	YZ	0.00457101	213.355	225.664	139.947
	8624	Lower	XZ	0.00674117	192.958	251.042	145.588	Lower	YZ	0.00302001	192.958	251.042	145.588			8624	Lower	XZ	0.00614836	197.614	242.104	148.129	Lower	YZ	0.00441282	198.378	243.04	146.822			8624	Lower	XZ	0.00441126	213.565	225.886	139.663	Lower	YZ	0.00508635	213.565	225.886	139.663
	8625	Lower	XZ	0.00591054	192.862	250.917	145.645	Lower	YZ	0.00322698	192.862	250.917	145.645			8625	Lower	XZ	0.00607219	197.814	242.348	147.666	Lower	YZ	0.00428442	198.23	242.858	146.993			8625	Lower	XZ	0.00386948	213.397	225.708	140.008	Lower	YZ	0.00617243	213.397	225.708	140.008
	8626	Lower	XZ	0.00482363	192.823	250.867	145.812	Lower	YZ	0.00321716	192.823	250.867	145.812			8626	Lower	XZ	0.00479669	198.177	242.793	147.255	Lower	YZ	0.00428442	198.23	242.858	146.993			8626	Lower	XZ	0.00347304	213.162	225.459	140.254	Lower	YZ	0.00695301	213.162	225.459	140.254
	8627	Lower	XZ	0.0051317	192.886	250.948	145.747	Lower	YZ	0.00306262	192.886	250.948	145.747			8627	Lower	XZ	0.00512017	198.203	242.825	147.275	Lower	YZ	0.00540919	198.421	243.093	146.911			8627	Lower	XZ	0.00493576	213.381	225.691	139.992	Lower	YZ	0.00735729	213.381	225.691	139.992
	8628	Lower	XZ	0.0060806	192.677	250.677	145.998	Lower	YZ	0.00427051	192.677	250.677	145.998			8628	Lower	XZ	0.00482054	198.378	243.04	146.822	Lower	YZ	0.00442629	198.571	243.275	146.678			8628	Lower	XZ	0.00399546	213.547	225.867	139.719	Lower	YZ	0.00657013	213.547	225.867	139.719
	8629	Lower	XZ	0.00648044	192.365	250.27	146.462	Lower	YZ	0.00359567	192.365	250.27	146.462			8629	Lower	XZ	0.00486286	198.23	242.858	146.993	Lower	YZ	0.00446155	198.32	242.968	147.048			8629	Lower	XZ	0.00305011	213.8	226.134	139.492	Lower	YZ	0.00560328	213.8	226.134	139.492
	8630	Lower	XZ	0.00648044	192.365	250.27	146.462	Lower	YZ	0.00359567	192.365	250.27	146.462			8630	Lower	XZ	0.00486286	198.23	242.858	146.993	Lower	YZ	0.00548991	198.106	242.707	147.334			8630	Lower	XZ	0.00305011	213.8	226.134	139.492	Lower	YZ	0.00560328	213.8	226.134	139.492
	8631	Lower	XZ	0.00491777	192.56	250.525	146.202	Lower	YZ	0.00606763	192.56	250.525	146.202			8631	Lower	XZ	0.00600903	198.421	243.093	146.911	Lower	YZ	0.00461615	198.295	242.937	147.006			8631	Lower	XZ	0.00348831	213.9	226.24	139.318	Lower	YZ	0.0069431	213.9	226.24	139.318
	8632	Lower	XZ	0.00503348	192.693	250.697	145.909	Lower	YZ	0.00639539	192.693	250.697	145.909			8632	Lower	XZ	0.00491373	198.571	243.275	146.678	Lower	YZ	0.00480909	198.374	243.035	147.021			8632	Lower	XZ	0.00357049	213.973	226.317	139.091	Lower	YZ	0.00588939	213.973	226.317	139.091
	8633	Lower	XZ	0.00474672	192.813	250.854	145.681	Lower	YZ	0.00716048	192.813	250.854	145.681			8633	Lower	XZ	0.00492659	198.32	242.968	147.048	Lower	YZ	0.00574426	198.297	242.94	147.089			8633	Lower	XZ	0.00356726	213.731	226.061	139.617	Lower	YZ	0.00603091	213.731	226.061	139.617
	8634	Lower	XZ	0.00625026	193.011	251.111	145.493	Lower	YZ	0.00599458	193.011	251.111	145.493			8634	Lower	XZ	0.00609352	198.106	242.707	147.334	Lower	YZ	0.00539967	198.208	242.831	147.204			8634	Lower	XZ	0.00444994	213.6	225.923	139.523	Lower	YZ	0.00702581	213.6	225.923	139.523
	8635	Lower	XZ	0.00479431	193.259	251.434	145.105	Lower	YZ	0.00792497	193.259	251.434	145.105			8635	Lower	XZ	0.00455082	198.295	242.937	147.006	Lower	YZ	0.00472396	198.418	243.089	146.855			8635	Lower	XZ	0.00354842	213.798	226.132	139.442	Lower	YZ	0.00654637	213.798	226.132	139.442
	8636	Lower	XZ	0.00465022	193.228	251.393	145.249	Lower	YZ	0.00587796	193.228	251.393	145.249			8636	Lower	XZ	0.0047175	198.374	243.035	147.021	Lower	YZ	0.00407306	198.079	242.673	147.296			8636	Lower	XZ	0.00707158	213.828	226.163	139.487	Lower	YZ	0.00715859	213.828	226.163	139.487
	8637	Lower	XZ	0.00498708	192.766	250.792	145.782	Lower	YZ	0.00461847	192.766	250.792	145.782			8637	Lower	XZ	0.00471537	198.297	242.94	147.089	Lower	YZ	0.00407306	198.079	242.673	147.296			8637	Lower	XZ	0.00418888	213.815	226.15	139.424	Lower	YZ	0.00581781	213.815	226.15	139.424
	8638	Lower	XZ	0.00514433	192.668	250.665	145.897	Lower	YZ	0.00621046	192.668	250.665	145.897			8638	Lower	XZ	0.00600185	198.208	242.831	147.204	Lower	YZ	0.00524322	197.941	242.504	147.572			8638	Lower	XZ	0.00419829	213.879	226.217	139.314	Lower	YZ	0.00730175	213.879	226.217	139.314
	8639	Lower	XZ	0.00581304	192.789	250.823	145.765	Lower	YZ	0.00408894	192.789	250.823	145.765			8639	Lower	XZ	0.00542277	198.418	243.089	146.855	Lower	YZ	0.00610109	197.722	242.236	147.775			8639	Lower	XZ	0.0063742	213.818	226.154	139.583	Lower	YZ	0.00964304	213.818	226.154	139.583
	8640	Lower	XZ	0.00499775	192.734	250.751	145.811	Lower	YZ	0.00537403	192.734	250.751	145.811			8640	Lower	XZ	0.00587295	198.079	242.673	147.296	Lower	YZ	0.00632954	197.813	242.348	147.843			8640	Lower	XZ	0.00493607	213.585	225.906	139.631	Lower	YZ	0.00947383	213.585	225.906	139.631
	8641	Lower	XZ	0.00499775	192.734	250.751	145.811	Lower	YZ	0.00537403	192.734	250.751	145.811			8641	Lower	XZ	0.00587295	198.079	242.673	147.296	Lower	YZ	0.00509911	197.511	241.978	147.942			8641	Lower	XZ	0.00493607	213.585	225.906	139.631	Lower	YZ	0.00947383	213.585	225.906	139.631
	8642	Lower	XZ	0.00519933	192.76	250.785	145.794	Lower	YZ	0.00335537	192.76	250.785	145.794			8642	Lower	XZ	0.00596276	197.941	242.504	147.572	Lower	YZ	0.00570842	197.414	241.858	148.15			8642	Lower	XZ	0.0042103	213.373	225.682	139.9	Lower	YZ	0.00929808	213.373	225.682	139.9
	8643	Lower	XZ	0.00625798	192.872	250.93	145.793	Lower	YZ	0.00395454	192.872	250.93	145.793			8643	Lower	XZ	0.0067275	197.722	242.236	147.775	Lower	YZ	0.00537751	197.917	242.475	147.528			8643	Lower	XZ	0.00463358	213.339	225.647	140.047	Lower	YZ	0.00831942	213.339	225.647	140.047
	8644	Lower	XZ	0.00622999	193.015	251.116	145.467	Lower	YZ	0.00260005	193.015	251.116	145.467			8644	Lower	XZ	0.00629503	197.813	242.348	147.843	Lower	YZ	0.00488707	198.001	242.578	147.53			8644	Lower	XZ	0.00477353	213.463	225.778	139.75	Lower	YZ	0.00773988	213.463	225.778	139.75
	8645	Lower	XZ	0.00583937	193.038	251.146	145.389	Lower	YZ	0.00565982	193.038	251.146	145.389			8645	Lower	XZ	0.00642357	197.511	241.978	147.942	Lower	YZ	0.0045955	198.057	242.646	147.547			8645	Lower	XZ	0.00389082	213.819	226.154	139.431	Lower	YZ	0.00554232	213.819	226.154	139.431
	8646	Lower	XZ	0.00600039	193.334	251.532	145.031	Lower	YZ	0.00349242	193.334	251.532	145.031			8646	Lower	XZ	0.00568705	197.414	241.858	148.15	Lower	YZ	0.00572308	197.777	242.303	147.858			8646	Lower	XZ	0.00623241	213.808	226.142	139.38	Lower	YZ	0.00739369	213.808	226.142	139.38
	8647	Lower	XZ	0.00609483	193.386	251.599	144.98	Lower	YZ	0.00263889	193.386	251.599	144.98			8647	Lower	XZ	0.00576997	197.917	242.475	147.528	Lower	YZ	0.00473784	198.113	242.715	147.234			8647	Lower	XZ	0.0056398	214.008	226.354	139.066	Lower	YZ	0.00482104	214.008	226.354	139.066
	8648	Lower	XZ	0.00594948	193.386	251.598	144.978	Lower	YZ	0.00237642	193.386	251.598	144.978			8648	Lower	XZ	0.006725	198.001	242.578	147.53	Lower	YZ	0.00473784	198.113	242.715	147.234			8648	Lower	XZ	0.00412487	214.249	226.609	138.869	Lower	YZ	0.00583123	214.249	226.609	138.869
	8649	Lower	XZ	0.00481182	193.534	251.792	144.643	Lower	YZ	0.00229531	193.534	251.792	144.643			8649	Lower	XZ	0.00605436	198.057	242.646	147.547	Lower	YZ	0.00437355	197.866	242.412	147.573			8649	Lower	XZ	0.00458913	214.223	226.582	138.831	Lower	YZ	0.00693825	214.223	226.582	138.831
	8650	Lower	XZ	0.00572346	193.257	251.431	145.134	Lower	YZ	0.00263357	193.257	251.431	145.134			8650	Lower	XZ	0.00653586	197.777	242.303	147.858	Lower	YZ	0.00466254	198.111	242.712	147.233			8650	Lower	XZ	0.00528434	214.319	226.683	138.744	Lower	YZ	0.00630021	214.319	226.683	138.744
	8651	Lower	XZ	0.0060866	193.632	251.919	144.531	Lower	YZ	0.0032919	193.632	251.919	144.531			8651	Lower	XZ	0.00689532	198.113	242.715	147.234	Lower	YZ	0.00397242	198.244	242.875	147.055			8651	Lower	XZ	0.00448951	214.23	226.589	138.775	Lower	YZ	0.00459164	214.23	226.589	138.775
	8652	Lower	XZ	0.0060866	193.632	251.919	144.531	Lower	YZ	0.0032919	193.632	251.919	144.531			8652	Lower	XZ	0.00689532	198.113	242.715	147.234	Lower	YZ	0.00452189	198.429	243.102	146.852			8652	Lower	XZ	0.00448951	214.23	226.589	138.775	Lower	YZ	0.00459164	214.23	226.589	138.775
	8653	Lower	XZ	0.00586279	193.589	251.863	144.677	Lower	YZ	0.00278943	193.589	251.863	144.677			8653	Lower	XZ	0.00598987	197.866	242.412	147.573	Lower	YZ	0.00448342	198.671	243.398	146.363			8653	Lower	XZ	0.00416844	214.167	226.523	138.876	Lower	YZ	0.00463383	214.167	226.523	138.876
	8654	Lower	XZ	0.00532192	193.46	251.696	144.959	Lower	YZ	0.00343769	193.46	251.696	144.959			8654	Lower	XZ	0.00608231	198.111	242.712	147.233	Lower	YZ	0.00402369	198.916	243.698	146.123			8654	Lower	XZ	0.00488824	214.194	226.551	138.946	Lower	YZ	0.00542058	214.194	226.551	138.946
	8655	Lower	XZ	0.00550005	193.728	252.044	144.398	Lower	YZ	0.0046301	193.728	252.044	144.398			8655	Lower	XZ	0.00494106	198.244	242.875	147.055	Lower	YZ	0.00521695	198.7	243.434	146.346			8655	Lower	XZ	0.00416396	213.884	226.223	139.332	Lower	YZ	0.00443399	213.884	226.223	139.332
	8656	Lower	XZ	0.00474456	193.583	251.855	144.651	Lower	YZ	0.00378477	193.583	251.855	144.651			8656	Lower	XZ	0.00665625	198.429	243.102	146.852	Lower	YZ	0.00406655	198.55	243.25	146.578			8656	Lower	XZ	0.00481741	213.583	225.904	139.633	Lower	YZ	0.00480142	213.583	225.904	139.633
	8657	Lower	XZ	0.00559029	193.308	251.497	145.03	Lower	YZ	0.00612028	193.308	251.497	145.03			8657	Lower	XZ	0.00457148	198.671	243.398	146.363	Lower	YZ	0.00422276	198.556	243.257	146.683			8657	Lower	XZ	0.00434674	213.726	226.055	139.514	Lower	YZ	0.00519527	213.726	226.055	139.514
	8658	Lower	XZ	0.00521898	193.387	251.6	144.848	Lower	YZ	0.00635824	193.387	251.6	144.848			8658	Lower	XZ	0.00596169	198.916	243.698	146.123	Lower	YZ	0.004045	198.754	243.5	146.351			8658	Lower	XZ	0.00393236	213.689	226.016	139.38	Lower	YZ	0.00478717	213.689	226.016	139.38
	8659	Lower	XZ	0.00540944	193.228	251.393	145.133	Lower	YZ	0.00409057	193.228	251.393	145.133			8659	Lower	XZ	0.00642152	198.7	243.434	146.346	Lower	YZ	0.004045	198.754	243.5	146.351			8659	Lower	XZ	0.00418786	213.593	225.915	139.666	Lower	YZ	0.00441872	213.593	225.915	139.666
	8660	Lower	XZ	0.00466325	193.249	251.421	145.194	Lower	YZ	0.00466222	193.249	251.421	145.194			8660	Lower	XZ	0.00577982	198.55	243.25	146.578	Lower	YZ	0.00399572	198.649	243.371	146.539			8660	Lower	XZ	0.00409002	213.811	226.146	139.524	Lower	YZ	0.0045681	213.811	226.146	139.524
	8661	Lower	XZ	0.00524369	193.058	251.173	145.351	Lower	YZ	0.00388252	193.058	251.173	145.351			8661	Lower	XZ	0.00615383	198.556	243.257	146.683	Lower	YZ	0.0032265	198.729	243.47	146.449			8661	Lower	XZ	0.00355319	213.619	225.943	139.709	Lower	YZ	0.00448291	213.619	225.943	139.709
	8662	Lower	XZ	0.00427988	192.988	251.082	145.561	Lower	YZ	0.00412809	192.988	251.082	145.561			8662	Lower	XZ	0.00556516	198.754	243.5	146.351	Lower	YZ	0.00346224	198.551	243.251	146.716			8662	Lower	XZ	0.00406842	213.61	225.933	139.615	Lower	YZ	0.00503148	213.61	225.933	139.615
	8663	Lower	XZ	0.00427988	192.988	251.082	145.561	Lower	YZ	0.00412809	192.988	251.082	145.561			8663	Lower	XZ	0.00556516	198.754	243.5	146.351	Lower	YZ	0.00371158	198.498	243.186	146.737			8663	Lower	XZ	0.00406842	213.61	225.933	139.615	Lower	YZ	0.00503148	213.61	225.933	139.615
	8664	Lower	XZ	0.00500531	192.864	250.92	145.69	Lower	YZ	0.00550474	192.864	250.92	145.69			8664	Lower	XZ	0.0061492	198.649	243.371	146.539	Lower	YZ	0.00579699	198.55	243.25	146.556			8664	Lower	XZ	0.00436809	213.642	225.967	139.633	Lower	YZ	0.00640934	213.642	225.967	139.633
	8665	Lower	XZ	0.00541608	192.918	250.991	145.648	Lower	YZ	0.00449051	192.918	250.991	145.648			8665	Lower	XZ	0.00513238	198.729	243.47	146.449	Lower	YZ	0.0049116	198.598	243.309	146.699			8665	Lower	XZ	0.00407257	213.412	225.724	139.746	Lower	YZ	0.0050143	213.412	225.724	139.746
	8666	Lower	XZ	0.00489666	192.974	251.063	145.498	Lower	YZ	0.0046169	192.974	251.063	145.498			8666	Lower	XZ	0.00527658	198.551	243.251	146.716	Lower	YZ	0.00445148	198.622	243.339	146.643			8666	Lower	XZ	0.00398671	213.957	226.301	139.259	Lower	YZ	0.00643808	213.957	226.301	139.259
	8667	Lower	XZ	0.00421824	192.724	250.738	146.033	Lower	YZ	0.00408514	192.724	250.738	146.033			8667	Lower	XZ	0.00652425	198.498	243.186	146.737	Lower	YZ	0.00555109	198.651	243.374	146.451			8667	Lower	XZ	0.00375912	214.351	226.717	138.702	Lower	YZ	0.00473495	214.351	226.717	138.702
	8668	Lower	XZ	0.00496007	192.901	250.968	145.727	Lower	YZ	0.00352638	192.901	250.968	145.727			8668	Lower	XZ	0.00603074	198.55	243.25	146.556	Lower	YZ	0.00486727	198.724	243.464	146.416			8668	Lower	XZ	0.00574781	214.366	226.733	138.77	Lower	YZ	0.00687998	214.366	226.733	138.77
	8669	Lower	XZ	0.00605145	192.731	250.747	145.83	Lower	YZ	0.00413206	192.731	250.747	145.83			8669	Lower	XZ	0.00722754	198.598	243.309	146.699	Lower	YZ	0.00465606	198.743	243.487	146.502			8669	Lower	XZ	0.00442804	214.275	226.637	138.73	Lower	YZ	0.00539171	214.275	226.637	138.73
	8670	Lower	XZ	0.00474562	192.686	250.688	145.996	Lower	YZ	0.00298105	192.686	250.688	145.996			8670	Lower	XZ	0.00657352	198.622	243.339	146.643	Lower	YZ	0.00465606	198.743	243.487	146.502			8670	Lower	XZ	0.00440582	214.083	226.434	138.977	Lower	YZ	0.00535176	214.083	226.434	138.977
	8671	Lower	XZ	0.00535641	192.674	250.672	145.934	Lower	YZ	0.00421079	192.674	250.672	145.934			8671	Lower	XZ	0.00665848	198.651	243.374	146.451	Lower	YZ	0.0040703	198.604	243.317	146.586			8671	Lower	XZ	0.00416588	213.923	226.264	139.129	Lower	YZ	0.00505172	213.923	226.264	139.129
	8672	Lower	XZ	0.00618146	193.036	251.143	145.422	Lower	YZ	0.00494115	193.036	251.143	145.422			8672	Lower	XZ	0.00495743	198.724	243.464	146.416	Lower	YZ	0.00475845	198.925	243.71	146.057			8672	Lower	XZ	0.00422953	214.033	226.381	139.094	Lower	YZ	0.00544437	214.033	226.381	139.094
	8673	Lower	XZ	0.00595944	192.848	250.899	145.753	Lower	YZ	0.00502305	192.848	250.899	145.753			8673	Lower	XZ	0.0059805	198.743	243.487	146.502	Lower	YZ	0.00413485	198.843	243.608	146.273			8673	Lower	XZ	0.00503125	214.239	226.598	138.888	Lower	YZ	0.00514803	214.239	226.598	138.888
	8674	Lower	XZ	0.00595944	192.848	250.899	145.753	Lower	YZ	0.00502305	192.848	250.899	145.753			8674	Lower	XZ	0.0059805	198.743	243.487	146.502	Lower	YZ	0.00469491	198.614	243.328	146.377			8674	Lower	XZ	0.00503125	214.239	226.598	138.888	Lower	YZ	0.00514803	214.239	226.598	138.888
	8675	Lower	XZ	0.00537027	192.921	250.995	145.657	Lower	YZ	0.00491263	192.921	250.995	145.657			8675	Lower	XZ	0.00583875	198.604	243.317	146.586	Lower	YZ	0.00368231	198.905	243.685	146.189			8675	Lower	XZ	0.00465152	214.326	226.691	138.859	Lower	YZ	0.00388777	214.326	226.691	138.859
	8676	Lower	XZ	0.00547107	192.852	250.904	145.744	Lower	YZ	0.00538263	192.852	250.904	145.744			8676	Lower	XZ	0.00487799	198.925	243.71	146.057	Lower	YZ	0.0041024	198.831	243.594	146.224			8676	Lower	XZ	0.0044196	214.396	226.765	138.789	Lower	YZ	0.00553564	214.396	226.765	138.789
	8677	Lower	XZ	0.00589236	192.916	250.987	145.807	Lower	YZ	0.00480308	192.916	250.987	145.807			8677	Lower	XZ	0.00531734	198.843	243.608	146.273	Lower	YZ	0.00413248	198.961	243.754	146.079			8677	Lower	XZ	0.00444719	214.237	226.596	138.87	Lower	YZ	0.00565843	214.237	226.596	138.87
	8678	Lower	XZ	0.00519936	192.869	250.927	145.69	Lower	YZ	0.00385722	192.869	250.927	145.69			8678	Lower	XZ	0.00859587	198.614	243.328	146.377	Lower	YZ	0.00395742	199.111	243.937	145.794			8678	Lower	XZ	0.00457041	213.984	226.328	139.234	Lower	YZ	0.00711202	213.984	226.328	139.234
	8679	Lower	XZ	0.00517081	192.774	250.802	145.889	Lower	YZ	0.00530426	192.774	250.802	145.889			8679	Lower	XZ	0.00750962	198.905	243.685	146.189	Lower	YZ	0.00592423	199.135	243.966	145.8			8679	Lower	XZ	0.00463015	213.848	226.184	139.296	Lower	YZ	0.0071987	213.848	226.184	139.296
	8680	Lower	XZ	0.00487591	192.971	251.058	145.473	Lower	YZ	0.00530047	192.971	251.058	145.473			8680	Lower	XZ	0.00723798	198.831	243.594	146.224	Lower	YZ	0.00408004	199.163	244.001	145.831			8680	Lower	XZ	0.00479797	213.428	225.74	139.989	Lower	YZ	0.00686514	213.428	225.74	139.989
	8681	Lower	XZ	0.00406684	192.907	250.976	145.742	Lower	YZ	0.00495035	192.907	250.976	145.742			8681	Lower	XZ	0.00499805	198.961	243.754	146.079	Lower	YZ	0.00408004	199.163	244.001	145.831			8681	Lower	XZ	0.00470597	213.612	225.935	139.571	Lower	YZ	0.00658922	213.612	225.935	139.571
	8682	Lower	XZ	0.00525156	192.829	250.875	145.729	Lower	YZ	0.00339333	192.829	250.875	145.729			8682	Lower	XZ	0.00664485	199.111	243.937	145.794	Lower	YZ	0.00410359	198.949	243.739	146.058			8682	Lower	XZ	0.0048759	213.357	225.666	139.954	Lower	YZ	0.00665418	213.357	225.666	139.954
	8683	Lower	XZ	0.00428016	193.053	251.166	145.452	Lower	YZ	0.00447299	193.053	251.166	145.452			8683	Lower	XZ	0.00576612	199.135	243.966	145.8	Lower	YZ	0.0046064	198.954	243.745	145.919			8683	Lower	XZ	0.00409799	213.263	225.566	140.084	Lower	YZ	0.00588807	213.263	225.566	140.084
	8684	Lower	XZ	0.0051995	192.926	251.001	145.608	Lower	YZ	0.00592814	192.926	251.001	145.608			8684	Lower	XZ	0.00536127	199.163	244.001	145.831	Lower	YZ	0.00398816	198.961	243.754	146.158			8684	Lower	XZ	0.00469618	213.524	225.842	139.683	Lower	YZ	0.00621804	213.524	225.842	139.683
	8685	Lower	XZ	0.0051995	192.926	251.001	145.608	Lower	YZ	0.00592814	192.926	251.001	145.608			8685	Lower	XZ	0.00536127	199.163	244.001	145.831	Lower	YZ	0.00441712	198.922	243.706	145.98			8685	Lower	XZ	0.00469618	213.524	225.842	139.683	Lower	YZ	0.00621804	213.524	225.842	139.683
	8686	Lower	XZ	0.00484809	193.035	251.143	145.379	Lower	YZ	0.00536584	193.035	251.143	145.379			8686	Lower	XZ	0.00553459	198.949	243.739	146.058	Lower	YZ	0.00381617	199.25	244.107	145.755			8686	Lower	XZ	0.00490175	213.466	225.781	139.916	Lower	YZ	0.00667701	213.466	225.781	139.916
	8687	Lower	XZ	0.00443096	193.192	251.347	145.132	Lower	YZ	0.00555737	193.192	251.347	145.132			8687	Lower	XZ	0.00618463	198.954	243.745	145.919	Lower	YZ	0.00445183	199.005	243.807	145.89			8687	Lower	XZ	0.00448205	213.248	225.551	140.141	Lower	YZ	0.00756821	213.248	225.551	140.141
	8688	Lower	XZ	0.00461135	193.067	251.183	145.356	Lower	YZ	0.00567479	193.067	251.183	145.356			8688	Lower	XZ	0.00524179	198.961	243.754	146.158	Lower	YZ	0.00452152	199.185	244.027	145.646			8688	Lower	XZ	0.00498662	213.418	225.73	139.876	Lower	YZ	0.00671962	213.418	225.73	139.876
	8689	Lower	XZ	0.0041602	193.171	251.319	145.208	Lower	YZ	0.00534762	193.171	251.319	145.208			8689	Lower	XZ	0.00559941	198.922	243.706	145.98	Lower	YZ	0.0055547	199.029	243.836	145.857			8689	Lower	XZ	0.0045358	213.245	225.547	140.237	Lower	YZ	0.00681894	213.245	225.547	140.237
	8690	Lower	XZ	0.00515642	193.096	251.221	145.248	Lower	YZ	0.00567428	193.096	251.221	145.248			8690	Lower	XZ	0.00459605	199.25	244.107	145.755	Lower	YZ	0.00608109	198.526	243.221	146.598			8690	Lower	XZ	0.00533382	213.199	225.498	140.182	Lower	YZ	0.00587265	213.199	225.498	140.182
	8691	Lower	XZ	0.00471258	193.352	251.555	144.945	Lower	YZ	0.00510928	193.352	251.555	144.945			8691	Lower	XZ	0.00587333	199.005	243.807	145.89	Lower	YZ	0.00457933	198.466	243.147	146.674			8691	Lower	XZ	0.00485714	213.381	225.691	139.919	Lower	YZ	0.00561356	213.381	225.691	139.919
	8692	Lower	XZ	0.00613322	193.112	251.242	145.284	Lower	YZ	0.00415873	193.112	251.242	145.284			8692	Lower	XZ	0.0062948	199.185	244.027	145.646	Lower	YZ	0.00457933	198.466	243.147	146.674			8692	Lower	XZ	0.004428	213.388	225.698	139.946	Lower	YZ	0.00537252	213.388	225.698	139.946
	8693	Lower	XZ	0.00558392	193.022	251.125	145.402	Lower	YZ	0.00559024	193.022	251.125	145.402			8693	Lower	XZ	0.00555325	199.029	243.836	145.857	Lower	YZ	0.00523336	198.612	243.326	146.661			8693	Lower	XZ	0.00612316	213.454	225.768	139.949	Lower	YZ	0.00667991	213.454	225.768	139.949
	8694	Lower	XZ	0.00477569	193.336	251.535	144.888	Lower	YZ	0.004873	193.336	251.535	144.888			8694	Lower	XZ	0.00662462	198.526	243.221	146.598	Lower	YZ	0.00620966	198.215	242.839	147.182			8694	Lower	XZ	0.00557406	213.333	225.64	139.969	Lower	YZ	0.00633277	213.333	225.64	139.969
	8695	Lower	XZ	0.00465766	193.299	251.486	144.886	Lower	YZ	0.00573272	193.299	251.486	144.886			8695	Lower	XZ	0.00657117	198.466	243.147	146.674	Lower	YZ	0.00550577	198.238	242.868	146.955			8695	Lower	XZ	0.0056927	213.493	225.809	139.819	Lower	YZ	0.00599988	213.493	225.809	139.819
	8696	Lower	XZ	0.00465766	193.299	251.486	144.886	Lower	YZ	0.00573272	193.299	251.486	144.886			8696	Lower	XZ	0.00657117	198.466	243.147	146.674	Lower	YZ	0.00415169	198.458	243.138	146.78			8696	Lower	XZ	0.0056927	213.493	225.809	139.819	Lower	YZ	0.00599988	213.493	225.809	139.819
	8697	Lower	XZ	0.00582078	193.264	251.44	145.006	Lower	YZ	0.00529631	193.264	251.44	145.006			8697	Lower	XZ	0.00549687	198.612	243.326	146.661	Lower	YZ	0.00456239	198.477	243.161	146.811			8697	Lower	XZ	0.00417156	213.304	225.609	139.9	Lower	YZ	0.0058042	213.304	225.609	139.9
	8698	Lower	XZ	0.00501213	193.112	251.243	145.326	Lower	YZ	0.00582844	193.112	251.243	145.326			8698	Lower	XZ	0.00586264	198.215	242.839	147.182	Lower	YZ	0.00483852	198.836	243.601	146.203			8698	Lower	XZ	0.00394171	213.367	225.676	140.106	Lower	YZ	0.00605988	213.367	225.676	140.106
	8699	Lower	XZ	0.00542542	193.305	251.493	144.951	Lower	YZ	0.00673702	193.305	251.493	144.951			8699	Lower	XZ	0.00524571	198.238	242.868	146.955	Lower	YZ	0.00477126	198.708	243.444	146.262			8699	Lower	XZ	0.00458954	213.478	225.793	139.822	Lower	YZ	0.00513195	213.478	225.793	139.822
	8700	Lower	XZ	0.00506471	193.236	251.404	145.146	Lower	YZ	0.00758175	193.236	251.404	145.146			8700	Lower	XZ	0.00499829	198.458	243.138	146.78	Lower	YZ	0.00410927	198.588	243.297	146.516			8700	Lower	XZ	0.0054455	213.632	225.956	139.744	Lower	YZ	0.00571935	213.632	225.956	139.744
	8701	Lower	XZ	0.00437785	193.019	251.121	145.43	Lower	YZ	0.00675648	193.019	251.121	145.43			8701	Lower	XZ	0.00524411	198.477	243.161	146.811	Lower	YZ	0.0041488	198.465	243.146	146.757			8701	Lower	XZ	0.00432566	213.381	225.69	139.944	Lower	YZ	0.00560098	213.381	225.69	139.944
	8702	Lower	XZ	0.00521785	193.2	251.357	145.165	Lower	YZ	0.00560767	193.2	251.357	145.165			8702	Lower	XZ	0.00511714	198.836	243.601	146.203	Lower	YZ	0.0046044	198.399	243.065	146.837			8702	Lower	XZ	0.00534836	213.184	225.482	140.195	Lower	YZ	0.00521588	213.184	225.482	140.195
	8703	Lower	XZ	0.00485415	193.086	251.208	145.534	Lower	YZ	0.00591866	193.086	251.208	145.534			8703	Lower	XZ	0.00581395	198.708	243.444	146.262	Lower	YZ	0.0046044	198.399	243.065	146.837			8703	Lower	XZ	0.00529301	213.096	225.389	140.308	Lower	YZ	0.0044836	213.096	225.389	140.308
	8704	Lower	XZ	0.0055653	192.871	250.929	145.732	Lower	YZ	0.00595024	192.871	250.929	145.732			8704	Lower	XZ	0.00511414	198.588	243.297	146.516	Lower	YZ	0.00352911	198.807	243.565	146.268			8704	Lower	XZ	0.00486827	213.156	225.453	140.212	Lower	YZ	0.0046295	213.156	225.453	140.212
	8705	Lower	XZ	0.00572368	192.979	251.069	145.566	Lower	YZ	0.00728434	192.979	251.069	145.566			8705	Lower	XZ	0.00411929	198.465	243.146	146.757	Lower	YZ	0.00394895	198.665	243.391	146.404			8705	Lower	XZ	0.00488358	213.004	225.292	140.436	Lower	YZ	0.00590299	213.004	225.292	140.436
	8706	Lower	XZ	0.00562025	192.857	250.911	145.727	Lower	YZ	0.00645301	192.857	250.911	145.727			8706	Lower	XZ	0.00525531	198.399	243.065	146.837	Lower	YZ	0.00401694	198.934	243.72	145.99			8706	Lower	XZ	0.00490764	212.951	225.237	140.567	Lower	YZ	0.00538853	212.951	225.237	140.567
	8707	Lower	XZ	0.00562025	192.857	250.911	145.727	Lower	YZ	0.00645301	192.857	250.911	145.727			8707	Lower	XZ	0.00525531	198.399	243.065	146.837	Lower	YZ	0.0044878	198.593	243.303	146.482			8707	Lower	XZ	0.00490764	212.951	225.237	140.567	Lower	YZ	0.00538853	212.951	225.237	140.567
	8708	Lower	XZ	0.00532762	192.949	251.03	145.524	Lower	YZ	0.00566429	192.949	251.03	145.524			8708	Lower	XZ	0.00451049	198.807	243.565	146.268	Lower	YZ	0.00439151	198.805	243.562	146.353			8708	Lower	XZ	0.00499837	212.945	225.23	140.537	Lower	YZ	0.00609964	212.945	225.23	140.537
	8709	Lower	XZ	0.00619397	192.902	250.969	145.726	Lower	YZ	0.00544939	192.902	250.969	145.726			8709	Lower	XZ	0.00526525	198.665	243.391	146.404	Lower	YZ	0.00424846	198.714	243.451	146.514			8709	Lower	XZ	0.00593486	212.781	225.056	140.678	Lower	YZ	0.00512774	212.781	225.056	140.678
	8710	Lower	XZ	0.00589314	192.89	250.953	145.707	Lower	YZ	0.00591301	192.89	250.953	145.707			8710	Lower	XZ	0.00569196	198.934	243.72	145.99	Lower	YZ	0.00412995	198.841	243.606	146.226			8710	Lower	XZ	0.00628311	212.916	225.199	140.589	Lower	YZ	0.00565901	212.916	225.199	140.589
	8711	Lower	XZ	0.00640992	192.738	250.756	145.802	Lower	YZ	0.00437895	192.738	250.756	145.802			8711	Lower	XZ	0.00463784	198.593	243.303	146.482	Lower	YZ	0.00324313	198.821	243.582	146.147			8711	Lower	XZ	0.00508466	213.185	225.483	140.261	Lower	YZ	0.00590046	213.185	225.483	140.261
	8712	Lower	XZ	0.00613024	192.87	250.927	145.656	Lower	YZ	0.00661776	192.87	250.927	145.656			8712	Lower	XZ	0.0057162	198.805	243.562	146.353	Lower	YZ	0.00441234	198.977	243.773	145.982			8712	Lower	XZ	0.00466017	212.991	225.278	140.536	Lower	YZ	0.00634191	212.991	225.278	140.536
	8713	Lower	XZ	0.00616468	192.837	250.885	145.707	Lower	YZ	0.00598955	192.837	250.885	145.707			8713	Lower	XZ	0.00643054	198.714	243.451	146.514	Lower	YZ	0.00418708	198.8	243.557	146.3			8713	Lower	XZ	0.0058961	213	225.288	140.425	Lower	YZ	0.00831303	213	225.288	140.425
	8714	Lower	XZ	0.00618381	192.737	250.755	145.741	Lower	YZ	0.00594622	192.737	250.755	145.741			8714	Lower	XZ	0.00517973	198.841	243.606	146.226	Lower	YZ	0.00418708	198.8	243.557	146.3			8714	Lower	XZ	0.00566012	212.724	224.996	140.736	Lower	YZ	0.00732166	212.724	224.996	140.736
	8715	Lower	XZ	0.00547686	192.722	250.735	145.889	Lower	YZ	0.00682243	192.722	250.735	145.889			8715	Lower	XZ	0.0051612	198.821	243.582	146.147	Lower	YZ	0.00375792	198.558	243.26	146.515			8715	Lower	XZ	0.00514337	212.93	225.214	140.531	Lower	YZ	0.00709076	212.93	225.214	140.531
	8716	Lower	XZ	0.00571541	193	251.096	145.483	Lower	YZ	0.00570886	193	251.096	145.483			8716	Lower	XZ	0.00572463	198.977	243.773	145.982	Lower	YZ	0.00410037	198.828	243.591	146.152			8716	Lower	XZ	0.00518795	212.87	225.15	140.623	Lower	YZ	0.00660477	212.87	225.15	140.623
	8717	Lower	XZ	0.00525032	192.965	251.051	145.533	Lower	YZ	0.0053486	192.965	251.051	145.533			8717	Lower	XZ	0.00545933	198.8	243.557	146.3	Lower	YZ	0.00426302	198.973	243.768	146.097			8717	Lower	XZ	0.0044378	213.263	225.566	140.283	Lower	YZ	0.00746286	213.263	225.566	140.283
	8718	Lower	XZ	0.00525032	192.965	251.051	145.533	Lower	YZ	0.0053486	192.965	251.051	145.533			8718	Lower	XZ	0.00545933	198.8	243.557	146.3	Lower	YZ	0.00409566	198.75	243.495	146.473			8718	Lower	XZ	0.0044378	213.263	225.566	140.283	Lower	YZ	0.00746286	213.263	225.566	140.283
	8719	Lower	XZ	0.00513024	193.117	251.249	145.461	Lower	YZ	0.0061321	193.117	251.249	145.461			8719	Lower	XZ	0.00632413	198.558	243.26	146.515	Lower	YZ	0.00311971	198.793	243.548	146.404			8719	Lower	XZ	0.00663518	213.275	225.578	140.192	Lower	YZ	0.00834421	213.275	225.578	140.192
	8720	Lower	XZ	0.00618962	192.972	251.061	145.562	Lower	YZ	0.00633189	192.972	251.061	145.562			8720	Lower	XZ	0.00592239	198.828	243.591	146.152	Lower	YZ	0.00344018	198.753	243.498	146.418			8720	Lower	XZ	0.00464097	213.464	225.779	139.81	Lower	YZ	0.00723308	213.464	225.779	139.81
	8721	Lower	XZ	0.00618884	192.798	250.834	145.679	Lower	YZ	0.00812258	192.798	250.834	145.679			8721	Lower	XZ	0.00661612	198.973	243.768	146.097	Lower	YZ	0.003416	198.622	243.339	146.506			8721	Lower	XZ	0.00512041	213.384	225.694	139.997	Lower	YZ	0.00806872	213.384	225.694	139.997
	8722	Lower	XZ	0.00621603	193.085	251.207	145.345	Lower	YZ	0.00535705	193.085	251.207	145.345			8722	Lower	XZ	0.00624256	198.75	243.495	146.473	Lower	YZ	0.00328431	198.524	243.218	146.587			8722	Lower	XZ	0.00596113	213.301	225.606	139.954	Lower	YZ	0.00731681	213.301	225.606	139.954
	8723	Lower	XZ	0.00580182	193.214	251.376	145.251	Lower	YZ	0.0069314	193.214	251.376	145.251			8723	Lower	XZ	0.00620073	198.793	243.548	146.404	Lower	YZ	0.00394691	198.232	242.861	147.072			8723	Lower	XZ	0.00436737	213.429	225.742	139.777	Lower	YZ	0.0064684	213.429	225.742	139.777
	8724	Lower	XZ	0.00583267	193.038	251.146	145.518	Lower	YZ	0.0063576	193.038	251.146	145.518			8724	Lower	XZ	0.0059667	198.753	243.498	146.418	Lower	YZ	0.0046637	198.404	243.072	146.8			8724	Lower	XZ	0.00475598	213.249	225.551	140.195	Lower	YZ	0.00630794	213.249	225.551	140.195
	8725	Lower	XZ	0.00575526	192.887	250.95	145.663	Lower	YZ	0.00589129	192.887	250.95	145.663			8725	Lower	XZ	0.00622736	198.622	243.339	146.506	Lower	YZ	0.0046637	198.404	243.072	146.8			8725	Lower	XZ	0.00375416	213.344	225.652	140.007	Lower	YZ	0.00569217	213.344	225.652	140.007
	8726	Lower	XZ	0.0050092	193.02	251.123	145.467	Lower	YZ	0.00612359	193.02	251.123	145.467			8726	Lower	XZ	0.00611179	198.524	243.218	146.587	Lower	YZ	0.00336661	198.219	242.845	147.126			8726	Lower	XZ	0.00485397	213.392	225.702	140.024	Lower	YZ	0.00559308	213.392	225.702	140.024
	8727	Lower	XZ	0.00540685	193.064	251.18	145.369	Lower	YZ	0.00570299	193.064	251.18	145.369			8727	Lower	XZ	0.00608024	198.232	242.861	147.072	Lower	YZ	0.00291064	198.35	243.005	146.883			8727	Lower	XZ	0.00417272	213.532	225.85	139.725	Lower	YZ	0.00467417	213.532	225.85	139.725
	8728	Lower	XZ	0.00634691	192.929	251.004	145.604	Lower	YZ	0.00587574	192.929	251.004	145.604			8728	Lower	XZ	0.00566019	198.404	243.072	146.8	Lower	YZ	0.00334103	198.319	242.967	146.999			8728	Lower	XZ	0.00551628	213.542	225.861	139.864	Lower	YZ	0.00488371	213.542	225.861	139.864
	8729	Lower	XZ	0.00634691	192.929	251.004	145.604	Lower	YZ	0.00587574	192.929	251.004	145.604			8729	Lower	XZ	0.00566019	198.404	243.072	146.8	Lower	YZ	0.00384241	198.211	242.835	147.148			8729	Lower	XZ	0.00551628	213.542	225.861	139.864	Lower	YZ	0.00488371	213.542	225.861	139.864
	8730	Lower	XZ	0.00612278	192.747	250.767	145.845	Lower	YZ	0.00635457	192.747	250.767	145.845			8730	Lower	XZ	0.00533919	198.219	242.845	147.126	Lower	YZ	0.00404611	198.429	243.101	146.969			8730	Lower	XZ	0.00674028	213.41	225.722	139.992	Lower	YZ	0.00572369	213.41	225.722	139.992
	8731	Lower	XZ	0.00609966	192.793	250.828	145.662	Lower	YZ	0.00594003	192.793	250.828	145.662			8731	Lower	XZ	0.00654294	198.35	243.005	146.883	Lower	YZ	0.00451712	197.936	242.498	147.504			8731	Lower	XZ	0.00463742	213.414	225.726	139.895	Lower	YZ	0.00573216	213.414	225.726	139.895
	8732	Lower	XZ	0.00495807	192.86	250.914	145.759	Lower	YZ	0.00776943	192.86	250.914	145.759			8732	Lower	XZ	0.00591027	198.319	242.967	146.999	Lower	YZ	0.00393676	198.175	242.791	147.406			8732	Lower	XZ	0.00506599	213.184	225.483	140.298	Lower	YZ	0.00711643	213.184	225.483	140.298
	8733	Lower	XZ	0.00592479	193.107	251.236	145.507	Lower	YZ	0.00708098	193.107	251.236	145.507			8733	Lower	XZ	0.00655712	198.211	242.835	147.148	Lower	YZ	0.00347931	198.043	242.629	147.484			8733	Lower	XZ	0.00647907	213.149	225.446	140.388	Lower	YZ	0.00830688	213.149	225.446	140.388
	8734	Lower	XZ	0.00675509	192.875	250.934	145.674	Lower	YZ	0.00666915	192.875	250.934	145.674			8734	Lower	XZ	0.00614178	198.429	243.101	146.969	Lower	YZ	0.00381668	197.911	242.468	147.633			8734	Lower	XZ	0.0062757	212.806	225.083	140.553	Lower	YZ	0.00670187	212.806	225.083	140.553
	8735	Lower	XZ	0.00481547	192.908	250.977	145.73	Lower	YZ	0.00623104	192.908	250.977	145.73			8735	Lower	XZ	0.00623674	197.936	242.498	147.504	Lower	YZ	0.00452699	197.784	242.312	147.793			8735	Lower	XZ	0.00454104	212.553	224.816	140.899	Lower	YZ	0.00689498	212.553	224.816	140.899
	8736	Lower	XZ	0.00714216	193.154	251.297	145.283	Lower	YZ	0.00667153	193.154	251.297	145.283			8736	Lower	XZ	0.00444861	198.175	242.791	147.406	Lower	YZ	0.00452699	197.784	242.312	147.793			8736	Lower	XZ	0.00472913	212.883	225.165	140.707	Lower	YZ	0.00729719	212.883	225.165	140.707
	8737	Lower	XZ	0.00554023	193.213	251.374	145.198	Lower	YZ	0.00681449	193.213	251.374	145.198			8737	Lower	XZ	0.00601237	198.043	242.629	147.484	Lower	YZ	0.00350985	197.733	242.249	147.853			8737	Lower	XZ	0.00504464	212.707	224.978	140.791	Lower	YZ	0.00642021	212.707	224.978	140.791
	8738	Lower	XZ	0.00619931	193.649	251.941	144.512	Lower	YZ	0.00708934	193.649	251.941	144.512			8738	Lower	XZ	0.00459759	197.911	242.468	147.633	Lower	YZ	0.00363468	197.994	242.568	147.461			8738	Lower	XZ	0.00460613	212.752	225.026	140.876	Lower	YZ	0.00682863	212.752	225.026	140.876
	8739	Lower	XZ	0.00616194	193.753	252.077	144.402	Lower	YZ	0.00687578	193.753	252.077	144.402			8739	Lower	XZ	0.00474412	197.784	242.312	147.793	Lower	YZ	0.00353814	198.172	242.787	147.156			8739	Lower	XZ	0.00476086	212.457	224.714	141.2	Lower	YZ	0.00604309	212.457	224.714	141.2
	8740	Lower	XZ	0.00616194	193.753	252.077	144.402	Lower	YZ	0.00687578	193.753	252.077	144.402			8740	Lower	XZ	0.00474412	197.784	242.312	147.793	Lower	YZ	0.00297652	198.384	243.047	146.948			8740	Lower	XZ	0.00476086	212.457	224.714	141.2	Lower	YZ	0.00604309	212.457	224.714	141.2
	8741	Lower	XZ	0.00617279	193.493	251.739	144.711	Lower	YZ	0.00809324	193.493	251.739	144.711			8741	Lower	XZ	0.00600993	197.733	242.249	147.853	Lower	YZ	0.00344081	198.235	242.864	146.97			8741	Lower	XZ	0.00427866	212.288	224.535	141.601	Lower	YZ	0.00894292	212.288	224.535	141.601
	8742	Lower	XZ	0.00658083	193.424	251.649	144.958	Lower	YZ	0.00721545	193.424	251.649	144.958			8742	Lower	XZ	0.00599277	197.994	242.568	147.461	Lower	YZ	0.00333958	198.532	243.228	146.613			8742	Lower	XZ	0.00481815	212.274	224.52	141.393	Lower	YZ	0.0068971	212.274	224.52	141.393
	8743	Lower	XZ	0.0067234	193.341	251.541	145.046	Lower	YZ	0.00774416	193.341	251.541	145.046			8743	Lower	XZ	0.00511294	198.172	242.787	147.156	Lower	YZ	0.00361465	198.597	243.307	146.575			8743	Lower	XZ	0.00437723	212.659	224.927	140.778	Lower	YZ	0.00728439	212.659	224.927	140.778
	8744	Lower	XZ	0.00548723	193.447	251.678	144.718	Lower	YZ	0.00705651	193.447	251.678	144.718			8744	Lower	XZ	0.00533859	198.384	243.047	146.948	Lower	YZ	0.00413479	198.403	243.069	146.822			8744	Lower	XZ	0.00475874	212.968	225.254	140.629	Lower	YZ	0.00901777	212.968	225.254	140.629
	8745	Lower	XZ	0.00654725	193.51	251.76	144.741	Lower	YZ	0.00812229	193.51	251.76	144.741			8745	Lower	XZ	0.00476275	198.235	242.864	146.97	Lower	YZ	0.0030804	198.352	243.007	146.95			8745	Lower	XZ	0.0047643	213.115	225.409	140.29	Lower	YZ	0.00896017	213.115	225.409	140.29
	8746	Lower	XZ	0.00564249	193.547	251.808	144.61	Lower	YZ	0.00712646	193.547	251.808	144.61			8746	Lower	XZ	0.0044236	198.532	243.228	146.613	Lower	YZ	0.00336661	198.438	243.112	146.75			8746	Lower	XZ	0.00474254	212.918	225.201	140.556	Lower	YZ	0.0082209	212.918	225.201	140.556
	8747	Lower	XZ	0.00651015	193.691	251.996	144.495	Lower	YZ	0.0070979	193.691	251.996	144.495			8747	Lower	XZ	0.0059581	198.597	243.307	146.575	Lower	YZ	0.00336661	198.438	243.112	146.75			8747	Lower	XZ	0.00517082	212.906	225.189	140.522	Lower	YZ	0.00756086	212.906	225.189	140.522
	8748	Lower	XZ	0.00664465	193.874	252.234	144.187	Lower	YZ	0.00726502	193.874	252.234	144.187			8748	Lower	XZ	0.00578837	198.403	243.069	146.822	Lower	YZ	0.00328276	198.751	243.497	146.307			8748	Lower	XZ	0.00477672	213.018	225.307	140.435	Lower	YZ	0.0070759	213.018	225.307	140.435
	8749	Lower	XZ	0.00638078	194.297	252.785	143.663	Lower	YZ	0.0068728	194.297	252.785	143.663			8749	Lower	XZ	0.00562696	198.352	243.007	146.95	Lower	YZ	0.00302149	198.742	243.486	146.29			8749	Lower	XZ	0.00497041	212.856	225.136	140.809	Lower	YZ	0.00812569	212.856	225.136	140.809
	8750	Lower	XZ	0.00676193	194.333	252.831	143.674	Lower	YZ	0.00796015	194.333	252.831	143.674			8750	Lower	XZ	0.00577927	198.438	243.112	146.75	Lower	YZ	0.00351849	198.666	243.392	146.546			8750	Lower	XZ	0.00472142	212.827	225.105	140.792	Lower	YZ	0.0075688	212.827	225.105	140.792
	8751	Lower	XZ	0.00676193	194.333	252.831	143.674	Lower	YZ	0.00796015	194.333	252.831	143.674			8751	Lower	XZ	0.00577927	198.438	243.112	146.75	Lower	YZ	0.00311136	198.41	243.079	146.745			8751	Lower	XZ	0.00472142	212.827	225.105	140.792	Lower	YZ	0.0075688	212.827	225.105	140.792
	8752	Lower	XZ	0.00515763	193.991	252.386	144.081	Lower	YZ	0.00644865	193.991	252.386	144.081			8752	Lower	XZ	0.0062499	198.751	243.497	146.307	Lower	YZ	0.00267566	198.637	243.356	146.523			8752	Lower	XZ	0.00519264	212.849	225.129	140.717	Lower	YZ	0.00775962	212.849	225.129	140.717
	8753	Lower	XZ	0.0052334	193.831	252.178	144.056	Lower	YZ	0.00630746	193.831	252.178	144.056			8753	Lower	XZ	0.00608199	198.742	243.486	146.29	Lower	YZ	0.00287024	198.484	243.17	146.7			8753	Lower	XZ	0.00441187	213.132	225.428	140.204	Lower	YZ	0.0067116	213.132	225.428	140.204
	8754	Lower	XZ	0.00702509	193.718	252.031	144.362	Lower	YZ	0.00536973	193.718	252.031	144.362			8754	Lower	XZ	0.00547733	198.666	243.392	146.546	Lower	YZ	0.0028737	198.424	243.095	146.822			8754	Lower	XZ	0.00426554	213.082	225.375	140.271	Lower	YZ	0.00603417	213.082	225.375	140.271
	8755	Lower	XZ	0.00571723	193.437	251.665	144.775	Lower	YZ	0.00682264	193.437	251.665	144.775			8755	Lower	XZ	0.00612638	198.41	243.079	146.745	Lower	YZ	0.00310366	198.485	243.17	146.805			8755	Lower	XZ	0.00433638	213.263	225.567	140.229	Lower	YZ	0.00640839	213.263	225.567	140.229
	8756	Lower	XZ	0.00599666	193.35	251.553	144.982	Lower	YZ	0.0064141	193.35	251.553	144.982			8756	Lower	XZ	0.00674722	198.637	243.356	146.523	Lower	YZ	0.00292247	198.413	243.082	146.881			8756	Lower	XZ	0.00452671	213.362	225.671	139.944	Lower	YZ	0.00645089	213.362	225.671	139.944
	8757	Lower	XZ	0.00642489	193.152	251.295	145.339	Lower	YZ	0.00645954	193.152	251.295	145.339			8757	Lower	XZ	0.00657502	198.484	243.17	146.7	Lower	YZ	0.00303181	198.613	243.327	146.735			8757	Lower	XZ	0.00458017	213.478	225.794	139.925	Lower	YZ	0.00677298	213.478	225.794	139.925
	8758	Lower	XZ	0.00570269	193.208	251.368	145.179	Lower	YZ	0.00629405	193.208	251.368	145.179			8758	Lower	XZ	0.00710066	198.424	243.095	146.822	Lower	YZ	0.00303181	198.613	243.327	146.735			8758	Lower	XZ	0.0068144	213.381	225.691	140.007	Lower	YZ	0.00628081	213.381	225.691	140.007
	8759	Lower	XZ	0.00486648	193.347	251.549	144.911	Lower	YZ	0.00707642	193.347	251.549	144.911			8759	Lower	XZ	0.00646846	198.485	243.17	146.805	Lower	YZ	0.00284029	198.653	243.376	146.476			8759	Lower	XZ	0.00526899	213.148	225.444	140.179	Lower	YZ	0.0067484	213.148	225.444	140.179
	8760	Lower	XZ	0.0051049	193.099	251.226	145.541	Lower	YZ	0.00744726	193.099	251.226	145.541			8760	Lower	XZ	0.00655502	198.413	243.082	146.881	Lower	YZ	0.00356736	198.827	243.589	146.166			8760	Lower	XZ	0.00679439	213.108	225.402	140.364	Lower	YZ	0.00640744	213.108	225.402	140.364
	8761	Lower	XZ	0.00492098	192.989	251.083	145.537	Lower	YZ	0.00591476	192.989	251.083	145.537			8761	Lower	XZ	0.00647496	198.613	243.327	146.735	Lower	YZ	0.00314732	199.001	243.803	146.046			8761	Lower	XZ	0.00602475	213.259	225.562	140.226	Lower	YZ	0.00767269	213.259	225.562	140.226
	8762	Lower	XZ	0.00492098	192.989	251.083	145.537	Lower	YZ	0.00591476	192.989	251.083	145.537			8762	Lower	XZ	0.00647496	198.613	243.327	146.735	Lower	YZ	0.00387428	198.539	243.236	146.694			8762	Lower	XZ	0.00602475	213.259	225.562	140.226	Lower	YZ	0.00767269	213.259	225.562	140.226
	8763	Lower	XZ	0.00549259	192.898	250.963	145.534	Lower	YZ	0.00646185	192.898	250.963	145.534			8763	Lower	XZ	0.00515859	198.653	243.376	146.476	Lower	YZ	0.00415099	198.562	243.264	146.615			8763	Lower	XZ	0.00433033	213.315	225.622	139.932	Lower	YZ	0.00712385	213.315	225.622	139.932
	8764	Lower	XZ	0.00607442	192.923	250.996	145.63	Lower	YZ	0.00656994	192.923	250.996	145.63			8764	Lower	XZ	0.00519837	198.827	243.589	146.166	Lower	YZ	0.00418458	198.435	243.109	146.766			8764	Lower	XZ	0.00412791	213.21	225.511	140.224	Lower	YZ	0.00818094	213.21	225.511	140.224
	8765	Lower	XZ	0.00568977	192.917	250.988	145.75	Lower	YZ	0.00611875	192.917	250.988	145.75			8765	Lower	XZ	0.00519799	199.001	243.803	146.046	Lower	YZ	0.0041594	198.595	243.305	146.572			8765	Lower	XZ	0.00435005	213.337	225.644	140.117	Lower	YZ	0.00895611	213.337	225.644	140.117
	8766	Lower	XZ	0.00644435	192.825	250.869	145.856	Lower	YZ	0.00735134	192.825	250.869	145.856			8766	Lower	XZ	0.00605634	198.539	243.236	146.694	Lower	YZ	0.00396611	198.587	243.296	146.596			8766	Lower	XZ	0.00533482	213.17	225.467	140.278	Lower	YZ	0.00906926	213.17	225.467	140.278
	8767	Lower	XZ	0.00650485	192.538	250.496	146.37	Lower	YZ	0.00573456	192.538	250.496	146.37			8767	Lower	XZ	0.00608962	198.562	243.264	146.615	Lower	YZ	0.00457149	198.389	243.052	146.877			8767	Lower	XZ	0.00518413	213.296	225.601	140.14	Lower	YZ	0.00781445	213.296	225.601	140.14
	8768	Lower	XZ	0.00624227	192.546	250.506	146.217	Lower	YZ	0.00558681	192.546	250.506	146.217			8768	Lower	XZ	0.00692192	198.435	243.109	146.766	Lower	YZ	0.00484313	198.816	243.576	146.116			8768	Lower	XZ	0.00481752	213.386	225.696	139.94	Lower	YZ	0.007228	213.386	225.696	139.94
	8769	Lower	XZ	0.00532173	192.477	250.417	146.262	Lower	YZ	0.00548569	192.477	250.417	146.262			8769	Lower	XZ	0.00644672	198.595	243.305	146.572	Lower	YZ	0.00484313	198.816	243.576	146.116			8769	Lower	XZ	0.0042816	213.613	225.936	139.773	Lower	YZ	0.00730435	213.613	225.936	139.773
	8770	Lower	XZ	0.0053851	192.579	250.549	146.263	Lower	YZ	0.00492904	192.579	250.549	146.263			8770	Lower	XZ	0.00640352	198.587	243.296	146.596	Lower	YZ	0.00430911	199.012	243.816	146.063			8770	Lower	XZ	0.00385116	213.653	225.979	139.627	Lower	YZ	0.00673098	213.653	225.979	139.627
	8771	Lower	XZ	0.007031	192.787	250.82	145.745	Lower	YZ	0.00453903	192.787	250.82	145.745			8771	Lower	XZ	0.00570981	198.389	243.052	146.877	Lower	YZ	0.00407762	199.123	243.951	145.809			8771	Lower	XZ	0.00451381	213.603	225.926	139.7	Lower	YZ	0.00648396	213.603	225.926	139.7
	8772	Lower	XZ	0.00531956	192.77	250.797	145.964	Lower	YZ	0.0046825	192.77	250.797	145.964			8772	Lower	XZ	0.00599755	198.816	243.576	146.116	Lower	YZ	0.00368859	199.122	243.951	145.839			8772	Lower	XZ	0.00411703	213.621	225.945	139.601	Lower	YZ	0.00740294	213.621	225.945	139.601
	8773	Lower	XZ	0.00531956	192.77	250.797	145.964	Lower	YZ	0.0046825	192.77	250.797	145.964			8773	Lower	XZ	0.00599755	198.816	243.576	146.116	Lower	YZ	0.00455141	199.162	244	145.88			8773	Lower	XZ	0.00411703	213.621	225.945	139.601	Lower	YZ	0.00740294	213.621	225.945	139.601
	8774	Lower	XZ	0.00669101	192.584	250.556	146.098	Lower	YZ	0.00428863	192.584	250.556	146.098			8774	Lower	XZ	0.00566394	199.012	243.816	146.063	Lower	YZ	0.00385925	198.982	243.78	146.013			8774	Lower	XZ	0.00460676	213.795	226.129	139.508	Lower	YZ	0.00815676	213.795	226.129	139.508
	8775	Lower	XZ	0.00589123	192.666	250.662	146.101	Lower	YZ	0.00356636	192.666	250.662	146.101			8775	Lower	XZ	0.00526484	199.123	243.951	145.809	Lower	YZ	0.00360746	199.106	243.932	145.871			8775	Lower	XZ	0.00378063	213.495	225.811	139.683	Lower	YZ	0.00635614	213.495	225.811	139.683
	8776	Lower	XZ	0.00667282	192.813	250.853	145.918	Lower	YZ	0.00398214	192.813	250.853	145.918			8776	Lower	XZ	0.00594868	199.122	243.951	145.839	Lower	YZ	0.00318611	199.019	243.825	145.943			8776	Lower	XZ	0.00434916	213.44	225.754	139.898	Lower	YZ	0.00592366	213.44	225.754	139.898
	8777	Lower	XZ	0.00551031	192.949	251.03	145.605	Lower	YZ	0.00565553	192.949	251.03	145.605			8777	Lower	XZ	0.00459232	199.162	244	145.88	Lower	YZ	0.00322019	199.197	244.042	145.717			8777	Lower	XZ	0.00521998	213.093	225.386	140.198	Lower	YZ	0.00595094	213.093	225.386	140.198
	8778	Lower	XZ	0.00530268	192.99	251.084	145.518	Lower	YZ	0.00786864	192.99	251.084	145.518			8778	Lower	XZ	0.0046157	198.982	243.78	146.013	Lower	YZ	0.00364345	199.269	244.131	145.6			8778	Lower	XZ	0.00679569	213.302	225.608	140.277	Lower	YZ	0.00641767	213.302	225.608	140.277
	8779	Lower	XZ	0.00526671	192.859	250.913	145.547	Lower	YZ	0.00546748	192.859	250.913	145.547			8779	Lower	XZ	0.00455862	199.106	243.932	145.871	Lower	YZ	0.00368634	199.405	244.298	145.35			8779	Lower	XZ	0.0068493	213.298	225.604	140.091	Lower	YZ	0.00699304	213.298	225.604	140.091
	8780	Lower	XZ	0.00577581	192.901	250.968	145.631	Lower	YZ	0.00389303	192.901	250.968	145.631			8780	Lower	XZ	0.0049581	199.019	243.825	145.943	Lower	YZ	0.00368634	199.405	244.298	145.35			8780	Lower	XZ	0.00482773	213.226	225.527	140.261	Lower	YZ	0.00694894	213.226	225.527	140.261
	8781	Lower	XZ	0.00475489	193.013	251.113	145.539	Lower	YZ	0.00432185	193.013	251.113	145.539			8781	Lower	XZ	0.00496513	199.197	244.042	145.717	Lower	YZ	0.00410286	199.106	243.931	145.76			8781	Lower	XZ	0.00460027	213.274	225.578	140.156	Lower	YZ	0.00711667	213.274	225.578	140.156
	8782	Lower	XZ	0.00452611	192.89	250.954	145.664	Lower	YZ	0.00580693	192.89	250.954	145.664			8782	Lower	XZ	0.00568393	199.269	244.131	145.6	Lower	YZ	0.00370371	199.067	243.883	145.897			8782	Lower	XZ	0.00468318	213.327	225.633	140.17	Lower	YZ	0.0070529	213.327	225.633	140.17
	8783	Lower	XZ	0.00475775	192.831	250.877	145.743	Lower	YZ	0.00368246	192.831	250.877	145.743			8783	Lower	XZ	0.0049934	199.405	244.298	145.35	Lower	YZ	0.00295983	199.354	244.235	145.578			8783	Lower	XZ	0.00469935	213	225.288	140.377	Lower	YZ	0.00649939	213	225.288	140.377
	8784	Lower	XZ	0.00475775	192.831	250.877	145.743	Lower	YZ	0.00368246	192.831	250.877	145.743			8784	Lower	XZ	0.0049934	199.405	244.298	145.35	Lower	YZ	0.00296497	199.346	244.226	145.365			8784	Lower	XZ	0.00469935	213	225.288	140.377	Lower	YZ	0.00649939	213	225.288	140.377
	8785	Lower	XZ	0.00425654	192.397	250.312	146.418	Lower	YZ	0.00445845	192.397	250.312	146.418			8785	Lower	XZ	0.00552666	199.106	243.931	145.76	Lower	YZ	0.00230184	199.755	244.727	144.842			8785	Lower	XZ	0.00493268	213.295	225.6	140.046	Lower	YZ	0.0061775	213.295	225.6	140.046
	8786	Lower	XZ	0.00493037	192.464	250.399	146.431	Lower	YZ	0.00440506	192.464	250.399	146.431			8786	Lower	XZ	0.00487665	199.067	243.883	145.897	Lower	YZ	0.00309389	199.797	244.778	144.971			8786	Lower	XZ	0.00536274	213.433	225.746	139.921	Lower	YZ	0.0062804	213.433	225.746	139.921
	8787	Lower	XZ	0.00487829	192.583	250.554	146.05	Lower	YZ	0.0044767	192.583	250.554	146.05			8787	Lower	XZ	0.00479623	199.354	244.235	145.578	Lower	YZ	0.00266963	199.677	244.631	145.149			8787	Lower	XZ	0.00615007	213.343	225.651	140.041	Lower	YZ	0.00648508	213.343	225.651	140.041
	8788	Lower	XZ	0.005545	192.804	250.842	145.857	Lower	YZ	0.0064471	192.804	250.842	145.857			8788	Lower	XZ	0.00459614	199.346	244.226	145.365	Lower	YZ	0.00286687	199.813	244.797	144.837			8788	Lower	XZ	0.00556347	213.19	225.489	140.12	Lower	YZ	0.00675029	213.19	225.489	140.12
	8789	Lower	XZ	0.0051718	192.601	250.577	146.188	Lower	YZ	0.00651648	192.601	250.577	146.188			8789	Lower	XZ	0.00434273	199.755	244.727	144.842	Lower	YZ	0.00296209	199.749	244.719	144.932			8789	Lower	XZ	0.0044045	213.123	225.418	140.229	Lower	YZ	0.00639393	213.123	225.418	140.229
	8790	Lower	XZ	0.00630932	192.71	250.719	145.954	Lower	YZ	0.00639969	192.71	250.719	145.954			8790	Lower	XZ	0.00540726	199.797	244.778	144.971	Lower	YZ	0.00333454	199.59	244.524	145.141			8790	Lower	XZ	0.00508539	213.145	225.441	140.314	Lower	YZ	0.00607295	213.145	225.441	140.314
	8791	Lower	XZ	0.00547254	192.888	250.952	145.65	Lower	YZ	0.00683821	192.888	250.952	145.65			8791	Lower	XZ	0.00556702	199.677	244.631	145.149	Lower	YZ	0.00333454	199.59	244.524	145.141			8791	Lower	XZ	0.00587258	212.836	225.115	140.609	Lower	YZ	0.00615874	212.836	225.115	140.609
	8792	Lower	XZ	0.00514281	192.848	250.899	145.784	Lower	YZ	0.00641036	192.848	250.899	145.784			8792	Lower	XZ	0.00589817	199.813	244.797	144.837	Lower	YZ	0.00308922	199.742	244.71	144.954			8792	Lower	XZ	0.00479417	212.842	225.12	140.796	Lower	YZ	0.00597955	212.842	225.12	140.796
	8793	Lower	XZ	0.00469687	192.324	250.217	146.475	Lower	YZ	0.0068373	192.324	250.217	146.475			8793	Lower	XZ	0.00593021	199.749	244.719	144.932	Lower	YZ	0.00270308	199.913	244.92	144.6			8793	Lower	XZ	0.00505528	212.648	224.916	140.718	Lower	YZ	0.00574171	212.648	224.916	140.718
	8794	Lower	XZ	0.00515682	192.707	250.715	146.019	Lower	YZ	0.00675324	192.707	250.715	146.019			8794	Lower	XZ	0.00531998	199.59	244.524	145.141	Lower	YZ	0.00279492	199.823	244.809	144.825			8794	Lower	XZ	0.00439755	213	225.288	140.428	Lower	YZ	0.00505997	213	225.288	140.428
	8795	Lower	XZ	0.00515682	192.707	250.715	146.019	Lower	YZ	0.00675324	192.707	250.715	146.019			8795	Lower	XZ	0.00531998	199.59	244.524	145.141	Lower	YZ	0.00330348	199.58	244.512	145.179			8795	Lower	XZ	0.00439755	213	225.288	140.428	Lower	YZ	0.00505997	213	225.288	140.428
	8796	Lower	XZ	0.00637527	192.631	250.617	146.126	Lower	YZ	0.00713391	192.631	250.617	146.126			8796	Lower	XZ	0.00565908	199.742	244.71	144.954	Lower	YZ	0.00310928	199.303	244.172	145.421			8796	Lower	XZ	0.00453267	212.94	225.225	140.479	Lower	YZ	0.00633211	212.94	225.225	140.479
	8797	Lower	XZ	0.00660618	192.433	250.359	146.481	Lower	YZ	0.0061387	192.433	250.359	146.481			8797	Lower	XZ	0.00472871	199.913	244.92	144.6	Lower	YZ	0.003481	199.439	244.34	145.389			8797	Lower	XZ	0.00520852	213.042	225.332	140.382	Lower	YZ	0.00554903	213.042	225.332	140.382
	8798	Lower	XZ	0.00636135	192.523	250.477	146.236	Lower	YZ	0.00634503	192.523	250.477	146.236			8798	Lower	XZ	0.00399108	199.823	244.809	144.825	Lower	YZ	0.00323088	199.16	243.997	145.734			8798	Lower	XZ	0.00465274	213.235	225.536	140.075	Lower	YZ	0.00518846	213.235	225.536	140.075
	8799	Lower	XZ	0.00627128	192.577	250.547	146.12	Lower	YZ	0.00640981	192.577	250.547	146.12			8799	Lower	XZ	0.00455637	199.58	244.512	145.179	Lower	YZ	0.00335172	199.227	244.08	145.729			8799	Lower	XZ	0.00495727	213.309	225.615	140.05	Lower	YZ	0.0057244	213.309	225.615	140.05
	8800	Lower	XZ	0.00484388	192.571	250.538	146.08	Lower	YZ	0.0034101	192.571	250.538	146.08			8800	Lower	XZ	0.00426085	199.303	244.172	145.421	Lower	YZ	0.00388625	199.186	244.03	145.62			8800	Lower	XZ	0.00443407	213.032	225.321	140.492	Lower	YZ	0.00545756	213.032	225.321	140.492
	8801	Lower	XZ	0.0058467	192.556	250.519	146.07	Lower	YZ	0.00782923	192.556	250.519	146.07			8801	Lower	XZ	0.00561216	199.439	244.34	145.389	Lower	YZ	0.00381913	199.284	244.149	145.486			8801	Lower	XZ	0.00481523	213.222	225.523	140.124	Lower	YZ	0.00629025	213.222	225.523	140.124
	8802	Lower	XZ	0.00610041	192.525	250.479	146.054	Lower	YZ	0.00446066	192.525	250.479	146.054			8802	Lower	XZ	0.00423689	199.16	243.997	145.734	Lower	YZ	0.00381913	199.284	244.149	145.486			8802	Lower	XZ	0.00473001	213.252	225.554	140.135	Lower	YZ	0.00586117	213.252	225.554	140.135
	8803	Lower	XZ	0.00572365	192.272	250.15	146.43	Lower	YZ	0.00416354	192.272	250.15	146.43			8803	Lower	XZ	0.0042303	199.227	244.08	145.729	Lower	YZ	0.00333975	198.799	243.555	146.275			8803	Lower	XZ	0.00459691	213.337	225.645	139.964	Lower	YZ	0.00543354	213.337	225.645	139.964
	8804	Lower	XZ	0.00690602	192.135	249.972	146.887	Lower	YZ	0.00594686	192.135	249.972	146.887			8804	Lower	XZ	0.00452759	199.186	244.03	145.62	Lower	YZ	0.00378032	198.845	243.612	146.183			8804	Lower	XZ	0.00454287	213.439	225.753	139.79	Lower	YZ	0.00530428	213.439	225.753	139.79
	8805	Lower	XZ	0.0048192	192.109	249.938	146.786	Lower	YZ	0.00615074	192.109	249.938	146.786			8805	Lower	XZ	0.00399393	199.284	244.149	145.486	Lower	YZ	0.00332375	198.773	243.523	146.253			8805	Lower	XZ	0.00418681	213.396	225.707	139.87	Lower	YZ	0.0054595	213.396	225.707	139.87
	8806	Lower	XZ	0.0048192	192.109	249.938	146.786	Lower	YZ	0.00615074	192.109	249.938	146.786			8806	Lower	XZ	0.00399393	199.284	244.149	145.486	Lower	YZ	0.00335122	198.97	243.765	146.02			8806	Lower	XZ	0.00418681	213.396	225.707	139.87	Lower	YZ	0.0054595	213.396	225.707	139.87
	8807	Lower	XZ	0.00474339	191.886	249.647	147.141	Lower	YZ	0.00663861	191.886	249.647	147.141			8807	Lower	XZ	0.00483391	198.799	243.555	146.275	Lower	YZ	0.0036373	198.733	243.474	146.325			8807	Lower	XZ	0.00430205	213.842	226.178	139.549	Lower	YZ	0.0049957	213.842	226.178	139.549
	8808	Lower	XZ	0.00587788	192.208	250.066	146.671	Lower	YZ	0.00713509	192.208	250.066	146.671			8808	Lower	XZ	0.00486064	198.845	243.612	146.183	Lower	YZ	0.00297187	198.756	243.502	146.235			8808	Lower	XZ	0.00424614	213.809	226.144	139.359	Lower	YZ	0.00503571	213.809	226.144	139.359
	8809	Lower	XZ	0.00702346	192.224	250.088	146.485	Lower	YZ	0.00703029	192.224	250.088	146.485			8809	Lower	XZ	0.00451304	198.773	243.523	146.253	Lower	YZ	0.00338707	198.92	243.703	146.084			8809	Lower	XZ	0.0042901	213.66	225.987	139.538	Lower	YZ	0.00523708	213.66	225.987	139.538
	8810	Lower	XZ	0.00677083	192.162	250.006	146.705	Lower	YZ	0.00815727	192.162	250.006	146.705			8810	Lower	XZ	0.00454872	198.97	243.765	146.02	Lower	YZ	0.00399922	198.766	243.515	146.176			8810	Lower	XZ	0.00533256	213.589	225.911	139.68	Lower	YZ	0.00622071	213.589	225.911	139.68
	8811	Lower	XZ	0.00615865	192.125	249.958	146.757	Lower	YZ	0.00764029	192.125	249.958	146.757			8811	Lower	XZ	0.00518608	198.733	243.474	146.325	Lower	YZ	0.00561419	198.83	243.593	146.254			8811	Lower	XZ	0.00432828	213.711	226.04	139.539	Lower	YZ	0.00727688	213.711	226.04	139.539
	8812	Lower	XZ	0.00686864	192.114	249.943	146.722	Lower	YZ	0.010342	192.114	249.943	146.722			8812	Lower	XZ	0.00466082	198.756	243.502	146.235	Lower	YZ	0.0052687	198.594	243.304	146.592			8812	Lower	XZ	0.00471632	213.471	225.786	139.872	Lower	YZ	0.00516061	213.471	225.786	139.872
	8813	Lower	XZ	0.00538884	192.239	250.107	146.6	Lower	YZ	0.00822333	192.239	250.107	146.6			8813	Lower	XZ	0.00569737	198.92	243.703	146.084	Lower	YZ	0.0052687	198.594	243.304	146.592			8813	Lower	XZ	0.00471652	213.381	225.691	139.951	Lower	YZ	0.00539604	213.381	225.691	139.951
	8814	Lower	XZ	0.00505593	192.23	250.094	146.663	Lower	YZ	0.00783039	192.23	250.094	146.663			8814	Lower	XZ	0.0044582	198.766	243.515	146.176	Lower	YZ	0.00584503	198.746	243.49	146.445			8814	Lower	XZ	0.00475943	213.538	225.857	139.727	Lower	YZ	0.0043713	213.538	225.857	139.727
	8815	Lower	XZ	0.00517885	192.317	250.209	146.475	Lower	YZ	0.00662578	192.317	250.209	146.475			8815	Lower	XZ	0.00447697	198.83	243.593	146.254	Lower	YZ	0.00554233	198.693	243.425	146.564			8815	Lower	XZ	0.0043912	213.582	225.904	139.652	Lower	YZ	0.00487726	213.582	225.904	139.652
	8816	Lower	XZ	0.00667191	192.275	250.154	146.531	Lower	YZ	0.00799707	192.275	250.154	146.531			8816	Lower	XZ	0.00391297	198.594	243.304	146.592	Lower	YZ	0.00570068	198.823	243.584	146.377			8816	Lower	XZ	0.00525535	213.511	225.828	139.913	Lower	YZ	0.00488108	213.511	225.828	139.913
	8817	Lower	XZ	0.00667191	192.275	250.154	146.531	Lower	YZ	0.00799707	192.275	250.154	146.531			8817	Lower	XZ	0.00391297	198.594	243.304	146.592	Lower	YZ	0.00572894	198.669	243.396	146.446			8817	Lower	XZ	0.00525535	213.511	225.828	139.913	Lower	YZ	0.00488108	213.511	225.828	139.913
	8818	Lower	XZ	0.00536269	192.113	249.943	146.781	Lower	YZ	0.00701623	192.113	249.943	146.781			8818	Lower	XZ	0.00494653	198.746	243.49	146.445	Lower	YZ	0.00516818	198.884	243.659	146.24			8818	Lower	XZ	0.00530572	213.238	225.54	140.108	Lower	YZ	0.00575658	213.238	225.54	140.108
	8819	Lower	XZ	0.00511191	191.996	249.791	147.032	Lower	YZ	0.00764495	191.996	249.791	147.032			8819	Lower	XZ	0.00580213	198.693	243.425	146.564	Lower	YZ	0.00705121	198.984	243.782	145.965			8819	Lower	XZ	0.0044139	213.387	225.697	140.009	Lower	YZ	0.00577652	213.387	225.697	140.009
	8820	Lower	XZ	0.00483933	192.093	249.917	146.979	Lower	YZ	0.00860692	192.093	249.917	146.979			8820	Lower	XZ	0.0059711	198.823	243.584	146.377	Lower	YZ	0.00532755	198.795	243.55	146.271			8820	Lower	XZ	0.00505731	213.403	225.715	139.965	Lower	YZ	0.00585043	213.403	225.715	139.965
	8821	Lower	XZ	0.00524875	192.301	250.187	146.416	Lower	YZ	0.00825484	192.301	250.187	146.416			8821	Lower	XZ	0.0045702	198.669	243.396	146.446	Lower	YZ	0.00566137	198.8	243.556	146.217			8821	Lower	XZ	0.00442887	213.275	225.579	140.001	Lower	YZ	0.0052246	213.275	225.579	140.001
	8822	Lower	XZ	0.00555985	192.55	250.511	146.192	Lower	YZ	0.00791947	192.55	250.511	146.192			8822	Lower	XZ	0.00593832	198.884	243.659	146.24	Lower	YZ	0.00538225	198.575	243.281	146.411			8822	Lower	XZ	0.00450001	213.292	225.596	140.141	Lower	YZ	0.00629361	213.292	225.596	140.141
	8823	Lower	XZ	0.00671276	192.532	250.488	146.289	Lower	YZ	0.00868406	192.532	250.488	146.289			8823	Lower	XZ	0.00480662	198.984	243.782	145.965	Lower	YZ	0.00507082	198.617	243.332	146.516			8823	Lower	XZ	0.00466223	212.997	225.285	140.396	Lower	YZ	0.00704327	212.997	225.285	140.396
	8824	Lower	XZ	0.00544184	192.645	250.635	146.009	Lower	YZ	0.00685178	192.645	250.635	146.009			8824	Lower	XZ	0.00424061	198.795	243.55	146.271	Lower	YZ	0.00507082	198.617	243.332	146.516			8824	Lower	XZ	0.00569997	212.88	225.161	140.56	Lower	YZ	0.00739328	212.88	225.161	140.56
	8825	Lower	XZ	0.00611037	192.489	250.432	146.322	Lower	YZ	0.00704834	192.489	250.432	146.322			8825	Lower	XZ	0.00445846	198.8	243.556	146.217	Lower	YZ	0.00492949	198.649	243.372	146.386			8825	Lower	XZ	0.00506304	212.767	225.041	140.848	Lower	YZ	0.00516349	212.767	225.041	140.848
	8826	Lower	XZ	0.00487697	192.313	250.203	146.523	Lower	YZ	0.00539666	192.313	250.203	146.523			8826	Lower	XZ	0.00581076	198.575	243.281	146.411	Lower	YZ	0.00567846	198.956	243.748	146.035			8826	Lower	XZ	0.00572524	212.62	224.886	140.8	Lower	YZ	0.00700361	212.62	224.886	140.8
	8827	Lower	XZ	0.00630922	192.562	250.528	146.189	Lower	YZ	0.00559162	192.562	250.528	146.189			8827	Lower	XZ	0.00548498	198.617	243.332	146.516	Lower	YZ	0.00472277	198.857	243.626	146.116			8827	Lower	XZ	0.00544332	212.96	225.245	140.536	Lower	YZ	0.00633685	212.96	225.245	140.536
	8828	Lower	XZ	0.00630922	192.562	250.528	146.189	Lower	YZ	0.00559162	192.562	250.528	146.189			8828	Lower	XZ	0.00548498	198.617	243.332	146.516	Lower	YZ	0.00559571	198.805	243.562	146.263			8828	Lower	XZ	0.00544332	212.96	225.245	140.536	Lower	YZ	0.00633685	212.96	225.245	140.536
	8829	Lower	XZ	0.0046501	192.605	250.583	145.962	Lower	YZ	0.00539036	192.605	250.583	145.962			8829	Lower	XZ	0.00457538	198.649	243.372	146.386	Lower	YZ	0.0049513	198.871	243.644	146.059			8829	Lower	XZ	0.00577553	212.934	225.218	140.55	Lower	YZ	0.00611771	212.934	225.218	140.55
	8830	Lower	XZ	0.00502924	192.403	250.321	146.36	Lower	YZ	0.00403599	192.403	250.321	146.36			8830	Lower	XZ	0.00452516	198.956	243.748	146.035	Lower	YZ	0.00541856	198.839	243.604	146.152			8830	Lower	XZ	0.00540202	213.122	225.417	140.164	Lower	YZ	0.00667783	213.122	225.417	140.164
	8831	Lower	XZ	0.00482987	192.655	250.647	146.246	Lower	YZ	0.00377467	192.655	250.647	146.246			8831	Lower	XZ	0.00401887	198.857	243.626	146.116	Lower	YZ	0.00573864	198.725	243.465	146.313			8831	Lower	XZ	0.00513645	213.094	225.387	140.366	Lower	YZ	0.0067601	213.094	225.387	140.366
	8832	Lower	XZ	0.00499939	192.414	250.335	146.504	Lower	YZ	0.00546853	192.414	250.335	146.504			8832	Lower	XZ	0.00489211	198.805	243.562	146.263	Lower	YZ	0.00612817	198.948	243.737	145.959			8832	Lower	XZ	0.0054973	213.102	225.396	140.236	Lower	YZ	0.00587035	213.102	225.396	140.236
	8833	Lower	XZ	0.00526274	192.195	250.05	146.545	Lower	YZ	0.0060018	192.195	250.05	146.545			8833	Lower	XZ	0.00424615	198.871	243.644	146.059	Lower	YZ	0.00401661	198.883	243.658	146.024			8833	Lower	XZ	0.00602791	213.339	225.646	140.11	Lower	YZ	0.00553588	213.339	225.646	140.11
	8834	Lower	XZ	0.00654064	192.343	250.242	146.432	Lower	YZ	0.00648074	192.343	250.242	146.432			8834	Lower	XZ	0.00443269	198.839	243.604	146.152	Lower	YZ	0.00549763	198.911	243.692	146.106			8834	Lower	XZ	0.00531045	213.626	225.95	139.707	Lower	YZ	0.00638348	213.626	225.95	139.707
	8835	Lower	XZ	0.00624395	192.247	250.117	146.637	Lower	YZ	0.00617936	192.247	250.117	146.637			8835	Lower	XZ	0.00505563	198.725	243.465	146.313	Lower	YZ	0.00549763	198.911	243.692	146.106			8835	Lower	XZ	0.00573321	213.657	225.983	139.492	Lower	YZ	0.00617594	213.657	225.983	139.492
	8836	Lower	XZ	0.00635154	192.361	250.265	146.387	Lower	YZ	0.00641269	192.361	250.265	146.387			8836	Lower	XZ	0.00517931	198.948	243.737	145.959	Lower	YZ	0.0061818	198.925	243.709	146.086			8836	Lower	XZ	0.00622046	213.866	226.204	139.301	Lower	YZ	0.00802634	213.866	226.204	139.301
	8837	Lower	XZ	0.00458553	192.246	250.116	146.553	Lower	YZ	0.00448523	192.246	250.116	146.553			8837	Lower	XZ	0.00571559	198.883	243.658	146.024	Lower	YZ	0.00700515	199.125	243.954	145.656			8837	Lower	XZ	0.00502335	213.559	225.879	139.759	Lower	YZ	0.007125	213.559	225.879	139.759
	8838	Lower	XZ	0.00660922	192.387	250.3	146.298	Lower	YZ	0.00473458	192.387	250.3	146.298			8838	Lower	XZ	0.00558169	198.911	243.692	146.106	Lower	YZ	0.00609659	199.238	244.092	145.66			8838	Lower	XZ	0.00533119	213.239	225.541	140.135	Lower	YZ	0.00692877	213.239	225.541	140.135
	8839	Lower	XZ	0.00660922	192.387	250.3	146.298	Lower	YZ	0.00473458	192.387	250.3	146.298			8839	Lower	XZ	0.00558169	198.911	243.692	146.106	Lower	YZ	0.00590545	199.371	244.256	145.381			8839	Lower	XZ	0.00533119	213.239	225.541	140.135	Lower	YZ	0.00692877	213.239	225.541	140.135
	8840	Lower	XZ	0.00682279	192.567	250.533	146.237	Lower	YZ	0.00574509	192.567	250.533	146.237			8840	Lower	XZ	0.00581552	198.925	243.709	146.086	Lower	YZ	0.0043821	198.942	243.731	146.08			8840	Lower	XZ	0.00521055	212.877	225.158	140.607	Lower	YZ	0.00593139	212.877	225.158	140.607
	8841	Lower	XZ	0.00493703	192.636	250.623	145.993	Lower	YZ	0.00729275	192.636	250.623	145.993			8841	Lower	XZ	0.00401252	199.125	243.954	145.656	Lower	YZ	0.00475248	198.843	243.609	146.198			8841	Lower	XZ	0.00548252	212.689	224.959	140.825	Lower	YZ	0.00574888	212.689	224.959	140.825
	8842	Lower	XZ	0.00578012	192.657	250.65	146.086	Lower	YZ	0.00590782	192.657	250.65	146.086			8842	Lower	XZ	0.00482766	199.238	244.092	145.66	Lower	YZ	0.00588312	198.712	243.448	146.3			8842	Lower	XZ	0.00535562	212.902	225.184	140.53	Lower	YZ	0.00818886	212.902	225.184	140.53
	8843	Lower	XZ	0.00659979	192.482	250.423	146.204	Lower	YZ	0.00552111	192.482	250.423	146.204			8843	Lower	XZ	0.00529062	199.371	244.256	145.381	Lower	YZ	0.0046929	198.825	243.587	146.177			8843	Lower	XZ	0.00561763	212.846	225.126	140.543	Lower	YZ	0.00636124	212.846	225.126	140.543
	8844	Lower	XZ	0.0069557	192.539	250.497	146.115	Lower	YZ	0.00576381	192.539	250.497	146.115			8844	Lower	XZ	0.00454405	198.942	243.731	146.08	Lower	YZ	0.00577729	198.848	243.615	146.163			8844	Lower	XZ	0.00594953	212.941	225.225	140.527	Lower	YZ	0.00629784	212.941	225.225	140.527
	8845	Lower	XZ	0.00505896	192.761	250.786	145.841	Lower	YZ	0.00582807	192.761	250.786	145.841			8845	Lower	XZ	0.00511203	198.843	243.609	146.198	Lower	YZ	0.00560197	198.704	243.439	146.407			8845	Lower	XZ	0.0062686	212.737	225.01	140.658	Lower	YZ	0.00738474	212.737	225.01	140.658
	8846	Lower	XZ	0.00458992	192.667	250.664	146.044	Lower	YZ	0.00466734	192.667	250.664	146.044			8846	Lower	XZ	0.00570487	198.712	243.448	146.3	Lower	YZ	0.00560197	198.704	243.439	146.407			8846	Lower	XZ	0.00531246	212.938	225.222	140.447	Lower	YZ	0.00684263	212.938	225.222	140.447
	8847	Lower	XZ	0.00482007	192.68	250.68	146.071	Lower	YZ	0.00527486	192.68	250.68	146.071			8847	Lower	XZ	0.00605061	198.825	243.587	146.177	Lower	YZ	0.00513617	198.883	243.658	146.109			8847	Lower	XZ	0.00601455	213.136	225.432	140.261	Lower	YZ	0.00462028	213.136	225.432	140.261
	8848	Lower	XZ	0.00485954	192.875	250.935	145.589	Lower	YZ	0.00698223	192.875	250.935	145.589			8848	Lower	XZ	0.00648416	198.848	243.615	146.163	Lower	YZ	0.00500528	198.654	243.378	146.367			8848	Lower	XZ	0.00526709	213.261	225.564	140.16	Lower	YZ	0.00705735	213.261	225.564	140.16
	8849	Lower	XZ	0.00689764	192.869	250.926	145.693	Lower	YZ	0.00661794	192.869	250.926	145.693			8849	Lower	XZ	0.0054152	198.704	243.439	146.407	Lower	YZ	0.00586964	199	243.801	146.065			8849	Lower	XZ	0.00473473	213.12	225.414	140.168	Lower	YZ	0.00482627	213.12	225.414	140.168
	8850	Lower	XZ	0.00689764	192.869	250.926	145.693	Lower	YZ	0.00661794	192.869	250.926	145.693			8850	Lower	XZ	0.0054152	198.704	243.439	146.407	Lower	YZ	0.00581789	198.782	243.534	146.236			8850	Lower	XZ	0.00473473	213.12	225.414	140.168	Lower	YZ	0.00482627	213.12	225.414	140.168
	8851	Lower	XZ	0.005478	192.728	250.742	146.059	Lower	YZ	0.0059864	192.728	250.742	146.059			8851	Lower	XZ	0.00618846	198.883	243.658	146.109	Lower	YZ	0.00676618	199.12	243.948	145.859			8851	Lower	XZ	0.00448073	213.274	225.577	140.127	Lower	YZ	0.00621505	213.274	225.577	140.127
	8852	Lower	XZ	0.00571949	192.813	250.853	145.602	Lower	YZ	0.0058333	192.813	250.853	145.602			8852	Lower	XZ	0.00690049	198.654	243.378	146.367	Lower	YZ	0.00655343	199.054	243.867	145.795			8852	Lower	XZ	0.00521528	213.367	225.676	140.031	Lower	YZ	0.00730864	213.367	225.676	140.031
	8853	Lower	XZ	0.00519373	192.919	250.992	145.684	Lower	YZ	0.00393269	192.919	250.992	145.684			8853	Lower	XZ	0.00473338	199	243.801	146.065	Lower	YZ	0.00738779	199.225	244.077	145.623			8853	Lower	XZ	0.00463448	213.219	225.52	140.069	Lower	YZ	0.00806771	213.219	225.52	140.069
	8854	Lower	XZ	0.00495329	193.07	251.188	145.506	Lower	YZ	0.00444228	193.07	251.188	145.506			8854	Lower	XZ	0.00529293	198.782	243.534	146.236	Lower	YZ	0.0069521	199.426	244.323	145.341			8854	Lower	XZ	0.00434345	213.291	225.596	140.261	Lower	YZ	0.00777614	213.291	225.596	140.261
	8855	Lower	XZ	0.0063447	193.263	251.439	145.192	Lower	YZ	0.00528254	193.263	251.439	145.192			8855	Lower	XZ	0.00415483	199.12	243.948	145.859	Lower	YZ	0.00452664	199.279	244.143	145.445			8855	Lower	XZ	0.0050076	213.28	225.584	140.106	Lower	YZ	0.00828461	213.28	225.584	140.106
	8856	Lower	XZ	0.00529671	193.208	251.368	145.16	Lower	YZ	0.00401341	193.208	251.368	145.16			8856	Lower	XZ	0.00488729	199.054	243.867	145.795	Lower	YZ	0.00636261	199.152	243.988	145.671			8856	Lower	XZ	0.00505482	213.321	225.627	140.05	Lower	YZ	0.00696048	213.321	225.627	140.05
	8857	Lower	XZ	0.00434668	193.415	251.637	144.841	Lower	YZ	0.00694967	193.415	251.637	144.841			8857	Lower	XZ	0.00574583	199.225	244.077	145.623	Lower	YZ	0.00636261	199.152	243.988	145.671			8857	Lower	XZ	0.00512524	213.089	225.382	140.381	Lower	YZ	0.00831258	213.089	225.382	140.381
	8858	Lower	XZ	0.00510695	193.267	251.444	145.182	Lower	YZ	0.00584433	193.267	251.444	145.182			8858	Lower	XZ	0.00522706	199.426	244.323	145.341	Lower	YZ	0.00376204	198.889	243.666	146.033			8858	Lower	XZ	0.00439149	213.103	225.397	140.399	Lower	YZ	0.0106863	213.103	225.397	140.399
	8859	Lower	XZ	0.00543738	193.587	251.861	144.688	Lower	YZ	0.00569476	193.587	251.861	144.688			8859	Lower	XZ	0.00649631	199.279	244.143	145.445	Lower	YZ	0.00409349	198.889	243.666	146.078			8859	Lower	XZ	0.00425908	212.603	224.868	140.871	Lower	YZ	0.00858589	212.603	224.868	140.871
	8860	Lower	XZ	0.00591315	193.395	251.61	144.947	Lower	YZ	0.00748749	193.395	251.61	144.947			8860	Lower	XZ	0.00584191	199.152	243.988	145.671	Lower	YZ	0.00554147	199.21	244.059	145.658			8860	Lower	XZ	0.0042166	213.02	225.309	140.557	Lower	YZ	0.00763118	213.02	225.309	140.557
	8861	Lower	XZ	0.00591315	193.395	251.61	144.947	Lower	YZ	0.00748749	193.395	251.61	144.947			8861	Lower	XZ	0.00584191	199.152	243.988	145.671	Lower	YZ	0.00654432	199.182	244.024	145.701			8861	Lower	XZ	0.0042166	213.02	225.309	140.557	Lower	YZ	0.00763118	213.02	225.309	140.557
	8862	Lower	XZ	0.00468151	193.63	251.917	144.645	Lower	YZ	0.00663157	193.63	251.917	144.645			8862	Lower	XZ	0.0060355	198.889	243.666	146.033	Lower	YZ	0.00562307	199.206	244.054	145.606			8862	Lower	XZ	0.00457817	212.997	225.285	140.433	Lower	YZ	0.00745764	212.997	225.285	140.433
	8863	Lower	XZ	0.00513281	193.439	251.668	144.823	Lower	YZ	0.00613358	193.439	251.668	144.823			8863	Lower	XZ	0.00593163	198.889	243.666	146.078	Lower	YZ	0.0064304	198.923	243.706	146.166			8863	Lower	XZ	0.00541617	213.198	225.497	140.301	Lower	YZ	0.00779652	213.198	225.497	140.301
	8864	Lower	XZ	0.00690117	193.306	251.495	145.046	Lower	YZ	0.00630452	193.306	251.495	145.046			8864	Lower	XZ	0.0052585	199.21	244.059	145.658	Lower	YZ	0.00556986	199.046	243.858	145.857			8864	Lower	XZ	0.00484603	213.245	225.547	140.063	Lower	YZ	0.00729622	213.245	225.547	140.063
	8865	Lower	XZ	0.00680914	193.228	251.394	145.221	Lower	YZ	0.00602643	193.228	251.394	145.221			8865	Lower	XZ	0.00617659	199.182	244.024	145.701	Lower	YZ	0.00545308	198.808	243.567	146.404			8865	Lower	XZ	0.00498302	213.102	225.395	140.454	Lower	YZ	0.00824712	213.102	225.395	140.454
	8866	Lower	XZ	0.00538889	193.039	251.148	145.435	Lower	YZ	0.00807958	193.039	251.148	145.435			8866	Lower	XZ	0.00497658	199.206	244.054	145.606	Lower	YZ	0.00428792	198.84	243.605	146.162			8866	Lower	XZ	0.00486273	212.548	224.81	141.105	Lower	YZ	0.00776593	212.548	224.81	141.105
	8867	Lower	XZ	0.00513339	192.947	251.028	145.539	Lower	YZ	0.00593932	192.947	251.028	145.539			8867	Lower	XZ	0.00597761	198.923	243.706	146.166	Lower	YZ	0.00456265	198.732	243.473	146.424			8867	Lower	XZ	0.00481736	212.361	224.612	141.362	Lower	YZ	0.00619538	212.361	224.612	141.362
	8868	Lower	XZ	0.00489139	192.904	250.972	145.726	Lower	YZ	0.00553776	192.904	250.972	145.726			8868	Lower	XZ	0.00703304	199.046	243.858	145.857	Lower	YZ	0.00456265	198.732	243.473	146.424			8868	Lower	XZ	0.0053637	212.056	224.29	141.636	Lower	YZ	0.00567403	212.056	224.29	141.636
	8869	Lower	XZ	0.00570824	192.84	250.889	145.65	Lower	YZ	0.0048352	192.84	250.889	145.65			8869	Lower	XZ	0.00541532	198.808	243.567	146.404	Lower	YZ	0.0053238	199.027	243.834	145.983			8869	Lower	XZ	0.00430033	212.259	224.504	141.421	Lower	YZ	0.00704277	212.259	224.504	141.421
	8870	Lower	XZ	0.00661991	192.761	250.786	145.848	Lower	YZ	0.00305957	192.761	250.786	145.848			8870	Lower	XZ	0.00484499	198.84	243.605	146.162	Lower	YZ	0.00570362	199.073	243.891	145.776			8870	Lower	XZ	0.00465701	212.08	224.315	141.467	Lower	YZ	0.00698234	212.08	224.315	141.467
	8871	Lower	XZ	0.00655574	192.611	250.591	146.016	Lower	YZ	0.00405595	192.611	250.591	146.016			8871	Lower	XZ	0.00464429	198.732	243.473	146.424	Lower	YZ	0.00605298	199.107	243.932	145.769			8871	Lower	XZ	0.00449564	212.508	224.768	141.107	Lower	YZ	0.00494308	212.508	224.768	141.107
	8872	Lower	XZ	0.00655574	192.611	250.591	146.016	Lower	YZ	0.00405595	192.611	250.591	146.016			8872	Lower	XZ	0.00464429	198.732	243.473	146.424	Lower	YZ	0.00709427	199.011	243.814	145.857			8872	Lower	XZ	0.00449564	212.508	224.768	141.107	Lower	YZ	0.00494308	212.508	224.768	141.107
	8873	Lower	XZ	0.00565274	192.575	250.544	146.234	Lower	YZ	0.00332845	192.575	250.544	146.234			8873	Lower	XZ	0.00462196	199.027	243.834	145.983	Lower	YZ	0.00539363	199.011	243.815	146.021			8873	Lower	XZ	0.00528246	212.839	225.117	140.698	Lower	YZ	0.00558413	212.839	225.117	140.698
	8874	Lower	XZ	0.00467741	192.532	250.488	146.154	Lower	YZ	0.00401545	192.532	250.488	146.154			8874	Lower	XZ	0.00473992	199.073	243.891	145.776	Lower	YZ	0.00648699	199.216	244.065	145.739			8874	Lower	XZ	0.00528616	212.566	224.829	141.006	Lower	YZ	0.00569317	212.566	224.829	141.006
	8875	Lower	XZ	0.00525607	192.321	250.213	146.434	Lower	YZ	0.00405959	192.321	250.213	146.434			8875	Lower	XZ	0.00457165	199.107	243.932	145.769	Lower	YZ	0.00541672	199.075	243.893	146.01			8875	Lower	XZ	0.00442171	212.48	224.738	141.046	Lower	YZ	0.00352602	212.48	224.738	141.046
	8876	Lower	XZ	0.00555791	192.372	250.28	146.538	Lower	YZ	0.00492471	192.372	250.28	146.538			8876	Lower	XZ	0.00543675	199.011	243.814	145.857	Lower	YZ	0.00554484	198.856	243.626	146.137			8876	Lower	XZ	0.00513102	212.307	224.555	141.321	Lower	YZ	0.00525915	212.307	224.555	141.321
	8877	Lower	XZ	0.00503046	192.09	249.913	147.044	Lower	YZ	0.00372348	192.09	249.913	147.044			8877	Lower	XZ	0.00462967	199.011	243.815	146.021	Lower	YZ	0.00521626	198.872	243.644	146.225			8877	Lower	XZ	0.00462179	212.286	224.533	141.371	Lower	YZ	0.00568704	212.286	224.533	141.371
	8878	Lower	XZ	0.00573559	191.984	249.775	146.971	Lower	YZ	0.00525452	191.984	249.775	146.971			8878	Lower	XZ	0.00580342	199.216	244.065	145.739	Lower	YZ	0.00452864	198.8	243.556	146.18			8878	Lower	XZ	0.00540097	212.277	224.523	141.4	Lower	YZ	0.00380287	212.277	224.523	141.4
	8879	Lower	XZ	0.00571486	191.947	249.727	146.988	Lower	YZ	0.00511476	191.947	249.727	146.988			8879	Lower	XZ	0.00711784	199.075	243.893	146.01	Lower	YZ	0.00452864	198.8	243.556	146.18			8879	Lower	XZ	0.00545465	212.365	224.617	141.229	Lower	YZ	0.00387114	212.365	224.617	141.229
	8880	Lower	XZ	0.00643255	192.201	250.057	146.659	Lower	YZ	0.00401227	192.201	250.057	146.659			8880	Lower	XZ	0.00605661	198.856	243.626	146.137	Lower	YZ	0.00553244	198.964	243.757	146.042			8880	Lower	XZ	0.00524118	212.418	224.672	141.16	Lower	YZ	0.00456356	212.418	224.672	141.16
	8881	Lower	XZ	0.00428149	192.539	250.497	146.101	Lower	YZ	0.00478435	192.539	250.497	146.101			8881	Lower	XZ	0.00577028	198.872	243.644	146.225	Lower	YZ	0.00403475	199.004	243.806	145.946			8881	Lower	XZ	0.00584628	212.453	224.71	141.265	Lower	YZ	0.00561193	212.453	224.71	141.265
	8882	Lower	XZ	0.00484122	192.509	250.458	146.107	Lower	YZ	0.00366308	192.509	250.458	146.107			8882	Lower	XZ	0.00382798	198.8	243.556	146.18	Lower	YZ	0.00523654	199.184	244.027	145.744			8882	Lower	XZ	0.00466414	212.456	224.713	141.242	Lower	YZ	0.00542523	212.456	224.713	141.242
	8883	Lower	XZ	0.00484122	192.509	250.458	146.107	Lower	YZ	0.00366308	192.509	250.458	146.107			8883	Lower	XZ	0.00382798	198.8	243.556	146.18	Lower	YZ	0.00569142	199.152	243.988	145.649			8883	Lower	XZ	0.00466414	212.456	224.713	141.242	Lower	YZ	0.00542523	212.456	224.713	141.242
	8884	Lower	XZ	0.0058534	192.834	250.881	145.652	Lower	YZ	0.00351633	192.834	250.881	145.652			8884	Lower	XZ	0.0040904	198.964	243.757	146.042	Lower	YZ	0.00697014	199.274	244.137	145.793			8884	Lower	XZ	0.00485273	212.499	224.759	141.102	Lower	YZ	0.0059995	212.499	224.759	141.102
	8885	Lower	XZ	0.00666522	193.056	251.17	145.475	Lower	YZ	0.00315339	193.056	251.17	145.475			8885	Lower	XZ	0.0049844	199.004	243.806	145.946	Lower	YZ	0.00539336	199.413	244.307	145.262			8885	Lower	XZ	0.00479572	212.287	224.534	141.398	Lower	YZ	0.00528431	212.287	224.534	141.398
	8886	Lower	XZ	0.0062898	193.009	251.108	145.573	Lower	YZ	0.00284729	193.009	251.108	145.573			8886	Lower	XZ	0.00536293	199.184	244.027	145.744	Lower	YZ	0.00579722	199.06	243.874	145.778			8886	Lower	XZ	0.00505733	212.752	225.026	140.818	Lower	YZ	0.00468403	212.752	225.026	140.818
	8887	Lower	XZ	0.00686915	192.748	250.769	145.755	Lower	YZ	0.00385286	192.748	250.769	145.755			8887	Lower	XZ	0.00437615	199.152	243.988	145.649	Lower	YZ	0.00435835	199.182	244.024	145.636			8887	Lower	XZ	0.00459321	212.348	224.598	141.286	Lower	YZ	0.00754646	212.348	224.598	141.286
	8888	Lower	XZ	0.00589917	192.762	250.788	145.799	Lower	YZ	0.00364656	192.762	250.788	145.799			8888	Lower	XZ	0.00430975	199.274	244.137	145.793	Lower	YZ	0.00479156	199.314	244.186	145.622			8888	Lower	XZ	0.00506798	212.304	224.551	141.351	Lower	YZ	0.00611436	212.304	224.551	141.351
	8889	Lower	XZ	0.00440981	192.683	250.684	146.006	Lower	YZ	0.00264546	192.683	250.684	146.006			8889	Lower	XZ	0.00511466	199.413	244.307	145.262	Lower	YZ	0.00388165	199.013	243.817	145.799			8889	Lower	XZ	0.00470365	212.498	224.757	141.206	Lower	YZ	0.00665476	212.498	224.757	141.206
	8890	Lower	XZ	0.00604133	192.663	250.658	145.983	Lower	YZ	0.00271164	192.663	250.658	145.983			8890	Lower	XZ	0.00459076	199.06	243.874	145.778	Lower	YZ	0.00388165	199.013	243.817	145.799			8890	Lower	XZ	0.0048827	212.588	224.852	140.953	Lower	YZ	0.00681211	212.588	224.852	140.953
	8891	Lower	XZ	0.00652646	192.826	250.87	145.938	Lower	YZ	0.00320329	192.826	250.87	145.938			8891	Lower	XZ	0.00499179	199.182	244.024	145.636	Lower	YZ	0.00258139	199.274	244.137	145.549			8891	Lower	XZ	0.00448055	212.697	224.968	140.9	Lower	YZ	0.00826376	212.697	224.968	140.9
	8892	Lower	XZ	0.0053921	192.628	250.612	146.052	Lower	YZ	0.00381906	192.628	250.612	146.052			8892	Lower	XZ	0.00574685	199.314	244.186	145.622	Lower	YZ	0.0038158	198.874	243.647	146.09			8892	Lower	XZ	0.00479731	212.743	225.017	140.695	Lower	YZ	0.00614819	212.743	225.017	140.695
	8893	Lower	XZ	0.00761854	192.59	250.564	146.152	Lower	YZ	0.00302798	192.59	250.564	146.152			8893	Lower	XZ	0.00748861	199.013	243.817	145.799	Lower	YZ	0.00312952	198.955	243.747	145.973			8893	Lower	XZ	0.00494196	212.558	224.82	141.148	Lower	YZ	0.00573352	212.558	224.82	141.148
	8894	Lower	XZ	0.00761854	192.59	250.564	146.152	Lower	YZ	0.00302798	192.59	250.564	146.152			8894	Lower	XZ	0.00748861	199.013	243.817	145.799	Lower	YZ	0.00293984	199.182	244.024	145.756			8894	Lower	XZ	0.00494196	212.558	224.82	141.148	Lower	YZ	0.00573352	212.558	224.82	141.148
	8895	Lower	XZ	0.00576829	192.722	250.735	145.948	Lower	YZ	0.00395593	192.722	250.735	145.948			8895	Lower	XZ	0.00622098	199.274	244.137	145.549	Lower	YZ	0.00254917	199.323	244.197	145.597			8895	Lower	XZ	0.00536761	212.671	224.94	140.905	Lower	YZ	0.0052253	212.671	224.94	140.905
	8896	Lower	XZ	0.00492803	192.588	250.561	146.173	Lower	YZ	0.00334616	192.588	250.561	146.173			8896	Lower	XZ	0.00653167	198.874	243.647	146.09	Lower	YZ	0.00340856	199.221	244.072	145.615			8896	Lower	XZ	0.00503392	212.454	224.711	141.073	Lower	YZ	0.00529003	212.454	224.711	141.073
	8897	Lower	XZ	0.00475965	192.96	251.045	145.757	Lower	YZ	0.00399434	192.96	251.045	145.757			8897	Lower	XZ	0.00682412	198.955	243.747	145.973	Lower	YZ	0.00355154	199.091	243.912	145.895			8897	Lower	XZ	0.00468184	212.833	225.111	140.82	Lower	YZ	0.00533591	212.833	225.111	140.82
	8898	Lower	XZ	0.00485755	192.95	251.032	145.481	Lower	YZ	0.0045599	192.95	251.032	145.481			8898	Lower	XZ	0.00500376	199.182	244.024	145.756	Lower	YZ	0.00427738	198.89	243.666	146.123			8898	Lower	XZ	0.00458596	212.755	225.029	140.804	Lower	YZ	0.00491306	212.755	225.029	140.804
	8899	Lower	XZ	0.00428327	193.033	251.14	145.488	Lower	YZ	0.00568687	193.033	251.14	145.488			8899	Lower	XZ	0.00502741	199.323	244.197	145.597	Lower	YZ	0.00375133	198.998	243.799	145.922			8899	Lower	XZ	0.00473659	212.75	225.023	140.693	Lower	YZ	0.00438322	212.75	225.023	140.693
	8900	Lower	XZ	0.00459853	192.732	250.748	146.058	Lower	YZ	0.00495644	192.732	250.748	146.058			8900	Lower	XZ	0.00581648	199.221	244.072	145.615	Lower	YZ	0.00388602	198.926	243.711	146.02			8900	Lower	XZ	0.00515723	212.764	225.039	140.651	Lower	YZ	0.00487056	212.764	225.039	140.651
	8901	Lower	XZ	0.00559225	192.31	250.199	146.532	Lower	YZ	0.00572885	192.31	250.199	146.532			8901	Lower	XZ	0.00699324	199.091	243.912	145.895	Lower	YZ	0.00388602	198.926	243.711	146.02			8901	Lower	XZ	0.00557866	212.782	225.058	140.715	Lower	YZ	0.00671755	212.782	225.058	140.715
	8902	Lower	XZ	0.00424818	192.32	250.212	146.566	Lower	YZ	0.00601954	192.32	250.212	146.566			8902	Lower	XZ	0.00644625	198.89	243.666	146.123	Lower	YZ	0.00529408	199.032	243.84	145.948			8902	Lower	XZ	0.00752509	213.329	225.636	139.9	Lower	YZ	0.00644463	213.329	225.636	139.9
	8903	Lower	XZ	0.00564308	192.158	250.001	146.763	Lower	YZ	0.0055276	192.158	250.001	146.763			8903	Lower	XZ	0.00531553	198.998	243.799	145.922	Lower	YZ	0.00490042	199.22	244.071	145.644			8903	Lower	XZ	0.00719805	213.131	225.426	140.334	Lower	YZ	0.00573851	213.131	225.426	140.334
	8904	Lower	XZ	0.00532229	192.527	250.482	146.356	Lower	YZ	0.00478766	192.527	250.482	146.356			8904	Lower	XZ	0.00559858	198.926	243.711	146.02	Lower	YZ	0.0046379	199.154	243.99	145.783			8904	Lower	XZ	0.005873	213.144	225.44	140.302	Lower	YZ	0.00673008	213.144	225.44	140.302
	8905	Lower	XZ	0.00532229	192.527	250.482	146.356	Lower	YZ	0.00478766	192.527	250.482	146.356			8905	Lower	XZ	0.00559858	198.926	243.711	146.02	Lower	YZ	0.00585002	199.142	243.975	145.816			8905	Lower	XZ	0.005873	213.144	225.44	140.302	Lower	YZ	0.00673008	213.144	225.44	140.302
	8906	Lower	XZ	0.00538631	192.606	250.584	146.243	Lower	YZ	0.00664999	192.606	250.584	146.243			8906	Lower	XZ	0.00504493	199.032	243.84	145.948	Lower	YZ	0.0046413	199.181	244.023	145.762			8906	Lower	XZ	0.00470617	213.151	225.448	140.318	Lower	YZ	0.00669637	213.151	225.448	140.318
	8907	Lower	XZ	0.00573463	192.256	250.129	146.612	Lower	YZ	0.00637312	192.256	250.129	146.612			8907	Lower	XZ	0.006015	199.22	244.071	145.644	Lower	YZ	0.00386745	199.338	244.215	145.588			8907	Lower	XZ	0.00487684	212.971	225.257	140.509	Lower	YZ	0.00755719	212.971	225.257	140.509
	8908	Lower	XZ	0.0055102	192.475	250.414	146.362	Lower	YZ	0.00631614	192.475	250.414	146.362			8908	Lower	XZ	0.00538278	199.154	243.99	145.783	Lower	YZ	0.0043935	199.048	243.86	145.961			8908	Lower	XZ	0.00485148	212.707	224.978	140.718	Lower	YZ	0.00680429	212.707	224.978	140.718
	8909	Lower	XZ	0.0046978	192.5	250.446	146.216	Lower	YZ	0.00657217	192.5	250.446	146.216			8909	Lower	XZ	0.00742996	199.142	243.975	145.816	Lower	YZ	0.00418473	198.936	243.723	146.031			8909	Lower	XZ	0.0041711	212.752	225.026	140.758	Lower	YZ	0.00624086	212.752	225.026	140.758
	8910	Lower	XZ	0.00624457	192.668	250.665	146.028	Lower	YZ	0.00691469	192.668	250.665	146.028			8910	Lower	XZ	0.00708268	199.181	244.023	145.762	Lower	YZ	0.00369025	198.939	243.726	146.081			8910	Lower	XZ	0.00422934	212.624	224.891	140.903	Lower	YZ	0.00703249	212.624	224.891	140.903
	8911	Lower	XZ	0.00484453	192.692	250.697	145.92	Lower	YZ	0.0073094	192.692	250.697	145.92			8911	Lower	XZ	0.00739996	199.338	244.215	145.588	Lower	YZ	0.00265871	199.067	243.884	145.901			8911	Lower	XZ	0.00427839	212.777	225.052	140.905	Lower	YZ	0.0057442	212.777	225.052	140.905
	8912	Lower	XZ	0.00520078	192.509	250.458	146.204	Lower	YZ	0.00694884	192.509	250.458	146.204			8912	Lower	XZ	0.00739159	199.048	243.86	145.961	Lower	YZ	0.00265871	199.067	243.884	145.901			8912	Lower	XZ	0.00501952	212.446	224.702	141.038	Lower	YZ	0.00551585	212.446	224.702	141.038
	8913	Lower	XZ	0.00519795	192.511	250.46	146.286	Lower	YZ	0.00586747	192.511	250.46	146.286			8913	Lower	XZ	0.00664738	198.936	243.723	146.031	Lower	YZ	0.00365322	199.247	244.104	145.623			8913	Lower	XZ	0.00500966	212.136	224.375	141.365	Lower	YZ	0.00514418	212.136	224.375	141.365
	8914	Lower	XZ	0.00426943	192.263	250.138	146.64	Lower	YZ	0.00703178	192.263	250.138	146.64			8914	Lower	XZ	0.00776353	198.939	243.726	146.081	Lower	YZ	0.00242608	199.424	244.321	145.298			8914	Lower	XZ	0.00548713	212.32	224.568	141.338	Lower	YZ	0.00521009	212.32	224.568	141.338
	8915	Lower	XZ	0.00506528	192.233	250.099	146.732	Lower	YZ	0.00637828	192.233	250.099	146.732			8915	Lower	XZ	0.00728304	199.067	243.884	145.901	Lower	YZ	0.00288436	199.376	244.262	145.355			8915	Lower	XZ	0.00601462	212.353	224.604	141.242	Lower	YZ	0.00515642	212.353	224.604	141.242
	8916	Lower	XZ	0.00506528	192.233	250.099	146.732	Lower	YZ	0.00637828	192.233	250.099	146.732			8916	Lower	XZ	0.00728304	199.067	243.884	145.901	Lower	YZ	0.00269505	199.027	243.834	145.907			8916	Lower	XZ	0.00601462	212.353	224.604	141.242	Lower	YZ	0.00515642	212.353	224.604	141.242
	8917	Lower	XZ	0.00607208	192.095	249.92	146.915	Lower	YZ	0.00728151	192.095	249.92	146.915			8917	Lower	XZ	0.00674987	199.247	244.104	145.623	Lower	YZ	0.00264353	198.789	243.542	146.253			8917	Lower	XZ	0.00563973	212.483	224.741	141.162	Lower	YZ	0.00600629	212.483	224.741	141.162
	8918	Lower	XZ	0.00464948	192.329	250.224	146.408	Lower	YZ	0.0059671	192.329	250.224	146.408			8918	Lower	XZ	0.00738408	199.424	244.321	145.298	Lower	YZ	0.00256922	199.194	244.039	145.741			8918	Lower	XZ	0.00457312	212.491	224.75	141.015	Lower	YZ	0.00471684	212.491	224.75	141.015
	8919	Lower	XZ	0.00531371	192.532	250.488	146.026	Lower	YZ	0.00565872	192.532	250.488	146.026			8919	Lower	XZ	0.00697547	199.376	244.262	145.355	Lower	YZ	0.00243409	199.248	244.106	145.45			8919	Lower	XZ	0.00463528	212.839	225.118	140.698	Lower	YZ	0.00609757	212.839	225.118	140.698
	8920	Lower	XZ	0.00508458	192.289	250.171	146.505	Lower	YZ	0.00512048	192.289	250.171	146.505			8920	Lower	XZ	0.00531304	199.027	243.834	145.907	Lower	YZ	0.00242477	199.376	244.261	145.468			8920	Lower	XZ	0.00478248	212.993	225.281	140.572	Lower	YZ	0.00671439	212.993	225.281	140.572
	8921	Lower	XZ	0.00577535	192.565	250.531	146.209	Lower	YZ	0.00538886	192.565	250.531	146.209			8921	Lower	XZ	0.00802996	198.789	243.542	146.253	Lower	YZ	0.00424073	199.482	244.392	145.48			8921	Lower	XZ	0.00474085	212.589	224.853	140.952	Lower	YZ	0.00612544	212.589	224.853	140.952
	8922	Lower	XZ	0.00524564	192.523	250.476	146.117	Lower	YZ	0.00413654	192.523	250.476	146.117			8922	Lower	XZ	0.00679459	199.194	244.039	145.741	Lower	YZ	0.00369691	199.54	244.463	145.098			8922	Lower	XZ	0.00492125	212.376	224.628	141.386	Lower	YZ	0.00581286	212.376	224.628	141.386
	8923	Lower	XZ	0.00512475	192.679	250.68	145.916	Lower	YZ	0.00549764	192.679	250.68	145.916			8923	Lower	XZ	0.00713951	199.248	244.106	145.45	Lower	YZ	0.00369691	199.54	244.463	145.098			8923	Lower	XZ	0.00441319	212.345	224.595	141.289	Lower	YZ	0.00675189	212.345	224.595	141.289
	8924	Lower	XZ	0.00545821	192.577	250.546	146.042	Lower	YZ	0.00580022	192.577	250.546	146.042			8924	Lower	XZ	0.0072963	199.376	244.261	145.468	Lower	YZ	0.00465784	199.692	244.649	144.893			8924	Lower	XZ	0.00486197	212.194	224.435	141.568	Lower	YZ	0.0057194	212.194	224.435	141.568
	8925	Lower	XZ	0.00521492	192.734	250.751	145.978	Lower	YZ	0.00509511	192.734	250.751	145.978			8925	Lower	XZ	0.00629377	199.482	244.392	145.48	Lower	YZ	0.00331837	199.866	244.862	144.788			8925	Lower	XZ	0.00466119	212.232	224.476	141.469	Lower	YZ	0.00693232	212.232	224.476	141.469
	8926	Lower	XZ	0.00511118	192.539	250.497	146.233	Lower	YZ	0.00486709	192.539	250.497	146.233			8926	Lower	XZ	0.00738546	199.54	244.463	145.098	Lower	YZ	0.00258711	199.715	244.677	145.049			8926	Lower	XZ	0.00615037	212.287	224.534	141.643	Lower	YZ	0.00649482	212.287	224.534	141.643
	8927	Lower	XZ	0.00511118	192.539	250.497	146.233	Lower	YZ	0.00486709	192.539	250.497	146.233			8927	Lower	XZ	0.00738546	199.54	244.463	145.098	Lower	YZ	0.00459584	199.349	244.229	145.542			8927	Lower	XZ	0.00615037	212.287	224.534	141.643	Lower	YZ	0.00649482	212.287	224.534	141.643
	8928	Lower	XZ	0.00494419	192.585	250.557	146.07	Lower	YZ	0.0050029	192.585	250.557	146.07			8928	Lower	XZ	0.00647248	199.692	244.649	144.893	Lower	YZ	0.00503909	199.251	244.109	145.629			8928	Lower	XZ	0.00578563	212.18	224.42	141.746	Lower	YZ	0.00703061	212.18	224.42	141.746
	8929	Lower	XZ	0.00589172	192.473	250.412	146.304	Lower	YZ	0.00551591	192.473	250.412	146.304			8929	Lower	XZ	0.00645236	199.866	244.862	144.788	Lower	YZ	0.0045487	199.249	244.106	145.571			8929	Lower	XZ	0.00559784	212.057	224.29	141.673	Lower	YZ	0.00722876	212.057	224.29	141.673
	8930	Lower	XZ	0.00591455	192.696	250.702	146.103	Lower	YZ	0.00554825	192.696	250.702	146.103			8930	Lower	XZ	0.00648409	199.715	244.677	145.049	Lower	YZ	0.00452846	199.324	244.199	145.537			8930	Lower	XZ	0.0048675	212.477	224.735	141.21	Lower	YZ	0.00628868	212.477	224.735	141.21
	8931	Lower	XZ	0.00572272	192.851	250.903	145.826	Lower	YZ	0.00680567	192.851	250.903	145.826			8931	Lower	XZ	0.0066356	199.349	244.229	145.542	Lower	YZ	0.00613952	199.56	244.487	145.4			8931	Lower	XZ	0.00457533	212.69	224.96	140.975	Lower	YZ	0.00716368	212.69	224.96	140.975
	8932	Lower	XZ	0.00569413	192.833	250.879	145.727	Lower	YZ	0.00674666	192.833	250.879	145.727			8932	Lower	XZ	0.00569788	199.251	244.109	145.629	Lower	YZ	0.00685621	199.424	244.321	145.352			8932	Lower	XZ	0.00530373	212.669	224.938	140.944	Lower	YZ	0.00692242	212.669	224.938	140.944
	8933	Lower	XZ	0.00463499	192.737	250.755	145.866	Lower	YZ	0.00610351	192.737	250.755	145.866			8933	Lower	XZ	0.00547137	199.249	244.106	145.571	Lower	YZ	0.00715427	199.432	244.331	145.428			8933	Lower	XZ	0.00528814	212.852	225.131	140.619	Lower	YZ	0.00777436	212.852	225.131	140.619
	8934	Lower	XZ	0.00535609	192.586	250.558	146.11	Lower	YZ	0.00527684	192.586	250.558	146.11			8934	Lower	XZ	0.00667901	199.324	244.199	145.537	Lower	YZ	0.00715427	199.432	244.331	145.428			8934	Lower	XZ	0.00563664	212.54	224.801	141.13	Lower	YZ	0.00676173	212.54	224.801	141.13
	8935	Lower	XZ	0.00541461	192.301	250.188	146.492	Lower	YZ	0.00581032	192.301	250.188	146.492			8935	Lower	XZ	0.00672667	199.56	244.487	145.4	Lower	YZ	0.00583577	199.616	244.556	145.083			8935	Lower	XZ	0.00515443	212.918	225.201	140.61	Lower	YZ	0.00662889	212.918	225.201	140.61
	8936	Lower	XZ	0.00534308	192.194	250.048	146.688	Lower	YZ	0.00669063	192.194	250.048	146.688			8936	Lower	XZ	0.00573147	199.424	244.321	145.352	Lower	YZ	0.00577108	199.543	244.466	145.282			8936	Lower	XZ	0.00548038	212.944	225.229	140.413	Lower	YZ	0.00560728	212.944	225.229	140.413
	8937	Lower	XZ	0.00431812	192.392	250.306	146.421	Lower	YZ	0.00637924	192.392	250.306	146.421			8937	Lower	XZ	0.00620663	199.432	244.331	145.428	Lower	YZ	0.00638116	199.552	244.477	145.34			8937	Lower	XZ	0.00520346	213.254	225.556	140.183	Lower	YZ	0.00559019	213.254	225.556	140.183
	8938	Lower	XZ	0.00431812	192.392	250.306	146.421	Lower	YZ	0.00637924	192.392	250.306	146.421			8938	Lower	XZ	0.00620663	199.432	244.331	145.428	Lower	YZ	0.00481598	199.228	244.081	145.637			8938	Lower	XZ	0.00520346	213.254	225.556	140.183	Lower	YZ	0.00559019	213.254	225.556	140.183
	8939	Lower	XZ	0.0044459	192.092	249.916	146.82	Lower	YZ	0.00911497	192.092	249.916	146.82			8939	Lower	XZ	0.00533628	199.616	244.556	145.083	Lower	YZ	0.00482845	199.311	244.182	145.52			8939	Lower	XZ	0.00490668	213.168	225.466	140.194	Lower	YZ	0.00767602	213.168	225.466	140.194
	8940	Lower	XZ	0.00539531	192.175	250.023	146.773	Lower	YZ	0.00877409	192.175	250.023	146.773			8940	Lower	XZ	0.00616179	199.543	244.466	145.282	Lower	YZ	0.00461464	199.161	243.998	145.758			8940	Lower	XZ	0.00486903	213.393	225.704	139.941	Lower	YZ	0.00841688	213.393	225.704	139.941
	8941	Lower	XZ	0.00538015	191.915	249.685	146.983	Lower	YZ	0.007601	191.915	249.685	146.983			8941	Lower	XZ	0.0069355	199.552	244.477	145.34	Lower	YZ	0.00323824	199.305	244.175	145.639			8941	Lower	XZ	0.00577495	213.303	225.608	140.224	Lower	YZ	0.00659878	213.303	225.608	140.224
	8942	Lower	XZ	0.00501235	192.141	249.979	146.882	Lower	YZ	0.00850016	192.141	249.979	146.882			8942	Lower	XZ	0.00593511	199.228	244.081	145.637	Lower	YZ	0.00453115	199.282	244.147	145.556			8942	Lower	XZ	0.00492498	213.074	225.366	140.366	Lower	YZ	0.00712891	213.074	225.366	140.366
	8943	Lower	XZ	0.00506689	192.063	249.878	147.007	Lower	YZ	0.00762382	192.063	249.878	147.007			8943	Lower	XZ	0.00659502	199.311	244.182	145.52	Lower	YZ	0.00352093	199.183	244.025	145.723			8943	Lower	XZ	0.00506748	213.062	225.354	140.357	Lower	YZ	0.00668448	213.062	225.354	140.357
	8944	Lower	XZ	0.00511178	192.019	249.821	146.983	Lower	YZ	0.00665706	192.019	249.821	146.983			8944	Lower	XZ	0.00554032	199.161	243.998	145.758	Lower	YZ	0.00515544	198.966	243.76	146.001			8944	Lower	XZ	0.00446227	212.694	224.964	141.031	Lower	YZ	0.00715294	212.694	224.964	141.031
	8945	Lower	XZ	0.00550188	191.993	249.786	147.016	Lower	YZ	0.00615209	191.993	249.786	147.016			8945	Lower	XZ	0.00648762	199.305	244.175	145.639	Lower	YZ	0.00515544	198.966	243.76	146.001			8945	Lower	XZ	0.0050419	212.798	225.075	140.67	Lower	YZ	0.00524594	212.798	225.075	140.67
	8946	Lower	XZ	0.00548551	192.073	249.89	146.911	Lower	YZ	0.00643384	192.073	249.89	146.911			8946	Lower	XZ	0.00629309	199.282	244.147	145.556	Lower	YZ	0.00473432	198.991	243.79	145.97			8946	Lower	XZ	0.00643907	212.638	224.905	140.886	Lower	YZ	0.00413208	212.638	224.905	140.886
	8947	Lower	XZ	0.00461892	192.021	249.823	147.04	Lower	YZ	0.00803429	192.021	249.823	147.04			8947	Lower	XZ	0.00626758	199.183	244.025	145.723	Lower	YZ	0.00483149	199.125	243.954	145.613			8947	Lower	XZ	0.00595874	212.643	224.91	140.892	Lower	YZ	0.00418882	212.643	224.91	140.892
	8948	Lower	XZ	0.0052528	192.067	249.883	146.997	Lower	YZ	0.00644772	192.067	249.883	146.997			8948	Lower	XZ	0.00584051	198.966	243.76	146.001	Lower	YZ	0.00455055	199.069	243.886	145.947			8948	Lower	XZ	0.00565768	212.884	225.165	140.643	Lower	YZ	0.00457672	212.884	225.165	140.643
	8949	Lower	XZ	0.0052528	192.067	249.883	146.997	Lower	YZ	0.00644772	192.067	249.883	146.997			8949	Lower	XZ	0.00584051	198.966	243.76	146.001	Lower	YZ	0.00464897	199.124	243.954	145.874			8949	Lower	XZ	0.00565768	212.884	225.165	140.643	Lower	YZ	0.00457672	212.884	225.165	140.643
	8950	Lower	XZ	0.00535206	191.861	249.615	147.172	Lower	YZ	0.00769191	191.861	249.615	147.172			8950	Lower	XZ	0.00443376	198.991	243.79	145.97	Lower	YZ	0.00523143	199.268	244.129	145.57			8950	Lower	XZ	0.00517622	212.697	224.968	140.87	Lower	YZ	0.00315932	212.697	224.968	140.87
	8951	Lower	XZ	0.00563571	191.903	249.67	147.115	Lower	YZ	0.00679672	191.903	249.67	147.115			8951	Lower	XZ	0.00571914	199.125	243.954	145.613	Lower	YZ	0.00503815	198.958	243.75	146.102			8951	Lower	XZ	0.00758509	212.945	225.23	140.603	Lower	YZ	0.00408481	212.945	225.23	140.603
	8952	Lower	XZ	0.00561758	192.105	249.932	146.888	Lower	YZ	0.00666792	192.105	249.932	146.888			8952	Lower	XZ	0.00551293	199.069	243.886	145.947	Lower	YZ	0.00543572	199.003	243.805	146.067			8952	Lower	XZ	0.0059076	212.813	225.09	140.654	Lower	YZ	0.00306205	212.813	225.09	140.654
	8953	Lower	XZ	0.00541257	192.144	249.983	146.78	Lower	YZ	0.00710266	192.144	249.983	146.78			8953	Lower	XZ	0.0065274	199.124	243.954	145.874	Lower	YZ	0.00593632	199.068	243.884	145.778			8953	Lower	XZ	0.00545124	212.984	225.271	140.537	Lower	YZ	0.00194332	212.984	225.271	140.537
	8954	Lower	XZ	0.00482957	191.985	249.777	147.071	Lower	YZ	0.00620524	191.985	249.777	147.071			8954	Lower	XZ	0.00704186	199.268	244.129	145.57	Lower	YZ	0.00518907	199.296	244.164	145.571			8954	Lower	XZ	0.00597046	213.201	225.5	140.269	Lower	YZ	0.00456041	213.201	225.5	140.269
	8955	Lower	XZ	0.00636467	192.072	249.889	146.81	Lower	YZ	0.00646154	192.072	249.889	146.81			8955	Lower	XZ	0.00688131	198.958	243.75	146.102	Lower	YZ	0.00398411	199.244	244.1	145.552			8955	Lower	XZ	0.00641751	212.891	225.173	140.586	Lower	YZ	0.00287329	212.891	225.173	140.586
	8956	Lower	XZ	0.00573103	192.258	250.132	146.61	Lower	YZ	0.00619004	192.258	250.132	146.61			8956	Lower	XZ	0.00518766	199.003	243.805	146.067	Lower	YZ	0.00398411	199.244	244.1	145.552			8956	Lower	XZ	0.00566605	212.948	225.233	140.543	Lower	YZ	0.00327244	212.948	225.233	140.543
	8957	Lower	XZ	0.00485918	191.97	249.757	147.06	Lower	YZ	0.00788687	191.97	249.757	147.06			8957	Lower	XZ	0.00645364	199.068	243.884	145.778	Lower	YZ	0.00635503	199.293	244.16	145.477			8957	Lower	XZ	0.0057192	212.977	225.263	140.523	Lower	YZ	0.00312	212.977	225.263	140.523
	8958	Lower	XZ	0.00554214	192.152	249.994	146.932	Lower	YZ	0.00569691	192.152	249.994	146.932			8958	Lower	XZ	0.00672184	199.296	244.164	145.571	Lower	YZ	0.00372996	199.244	244.1	145.484			8958	Lower	XZ	0.00591043	213.137	225.433	140.306	Lower	YZ	0.00568968	213.137	225.433	140.306
	8959	Lower	XZ	0.0046797	192.098	249.923	146.917	Lower	YZ	0.005662	192.098	249.923	146.917			8959	Lower	XZ	0.00697578	199.244	244.1	145.552	Lower	YZ	0.00420607	199.399	244.29	145.451			8959	Lower	XZ	0.00618308	212.956	225.242	140.627	Lower	YZ	0.00593003	212.956	225.242	140.627
	8960	Lower	XZ	0.0046797	192.098	249.923	146.917	Lower	YZ	0.005662	192.098	249.923	146.917			8960	Lower	XZ	0.00697578	199.244	244.1	145.552	Lower	YZ	0.00325723	198.914	243.696	145.927			8960	Lower	XZ	0.00618308	212.956	225.242	140.627	Lower	YZ	0.00593003	212.956	225.242	140.627
	8961	Lower	XZ	0.00520015	192.374	250.282	146.501	Lower	YZ	0.00625022	192.374	250.282	146.501			8961	Lower	XZ	0.00534961	199.293	244.16	145.477	Lower	YZ	0.00331252	199.028	243.835	145.984			8961	Lower	XZ	0.00545868	212.964	225.25	140.44	Lower	YZ	0.00781869	212.964	225.25	140.44
	8962	Lower	XZ	0.00456088	192.448	250.379	146.212	Lower	YZ	0.00614784	192.448	250.379	146.212			8962	Lower	XZ	0.00544379	199.244	244.1	145.484	Lower	YZ	0.00428474	199.248	244.105	145.646			8962	Lower	XZ	0.00529496	212.884	225.165	140.637	Lower	YZ	0.00536814	212.884	225.165	140.637
	8963	Lower	XZ	0.00452452	192.382	250.293	146.494	Lower	YZ	0.00615747	192.382	250.293	146.494			8963	Lower	XZ	0.00522023	199.399	244.29	145.451	Lower	YZ	0.00406683	198.969	243.764	145.882			8963	Lower	XZ	0.00544798	212.439	224.695	141.141	Lower	YZ	0.00705969	212.439	224.695	141.141
	8964	Lower	XZ	0.0046784	192.313	250.203	146.562	Lower	YZ	0.00704901	192.313	250.203	146.562			8964	Lower	XZ	0.00545964	198.914	243.696	145.927	Lower	YZ	0.00387251	198.664	243.39	146.412			8964	Lower	XZ	0.00591677	212.012	224.243	141.681	Lower	YZ	0.00416648	212.012	224.243	141.681
	8965	Lower	XZ	0.00470238	192.148	249.988	146.676	Lower	YZ	0.00539432	192.148	249.988	146.676			8965	Lower	XZ	0.00639661	199.028	243.835	145.984	Lower	YZ	0.00437516	198.393	243.058	146.736			8965	Lower	XZ	0.00648677	212.408	224.662	141.197	Lower	YZ	0.00503424	212.408	224.662	141.197
	8966	Lower	XZ	0.0045281	192.294	250.178	146.731	Lower	YZ	0.0054349	192.294	250.178	146.731			8966	Lower	XZ	0.0070172	199.248	244.105	145.646	Lower	YZ	0.00425	198.628	243.346	146.448			8966	Lower	XZ	0.00608442	212.328	224.577	141.35	Lower	YZ	0.00547036	212.328	224.577	141.35
	8967	Lower	XZ	0.00575532	192.292	250.176	146.606	Lower	YZ	0.00567374	192.292	250.176	146.606			8967	Lower	XZ	0.00545395	198.969	243.764	145.882	Lower	YZ	0.00425	198.628	243.346	146.448			8967	Lower	XZ	0.00586069	212.301	224.549	141.444	Lower	YZ	0.00794123	212.301	224.549	141.444
	8968	Lower	XZ	0.0051435	192.373	250.282	146.568	Lower	YZ	0.00578418	192.373	250.282	146.568			8968	Lower	XZ	0.00660636	198.664	243.39	146.412	Lower	YZ	0.00440788	198.556	243.258	146.7			8968	Lower	XZ	0.0059599	212.258	224.503	141.454	Lower	YZ	0.0056195	212.258	224.503	141.454
	8969	Lower	XZ	0.00688753	192.296	250.181	146.562	Lower	YZ	0.00683243	192.296	250.181	146.562			8969	Lower	XZ	0.00755325	198.393	243.058	146.736	Lower	YZ	0.0045851	198.578	243.284	146.613			8969	Lower	XZ	0.0062711	212.366	224.617	141.355	Lower	YZ	0.00572121	212.366	224.617	141.355
	8970	Lower	XZ	0.00467277	192.288	250.17	146.552	Lower	YZ	0.00571796	192.288	250.17	146.552			8970	Lower	XZ	0.00714572	198.628	243.346	146.448	Lower	YZ	0.00487914	198.185	242.802	147.123			8970	Lower	XZ	0.00595525	212.231	224.475	141.349	Lower	YZ	0.00468895	212.231	224.475	141.349
	8971	Lower	XZ	0.00467277	192.288	250.17	146.552	Lower	YZ	0.00571796	192.288	250.17	146.552			8971	Lower	XZ	0.00714572	198.628	243.346	146.448	Lower	YZ	0.00386394	198.13	242.735	147.134			8971	Lower	XZ	0.00595525	212.231	224.475	141.349	Lower	YZ	0.00468895	212.231	224.475	141.349
	8972	Lower	XZ	0.00537006	192.335	250.231	146.552	Lower	YZ	0.00624901	192.335	250.231	146.552			8972	Lower	XZ	0.00721902	198.556	243.258	146.7	Lower	YZ	0.00477425	197.997	242.572	147.441			8972	Lower	XZ	0.0056768	212.68	224.949	140.853	Lower	YZ	0.00697268	212.68	224.949	140.853
	8973	Lower	XZ	0.00460899	192.189	250.042	146.768	Lower	YZ	0.00572343	192.189	250.042	146.768			8973	Lower	XZ	0.00603436	198.578	243.284	146.613	Lower	YZ	0.00431745	198.327	242.976	147.063			8973	Lower	XZ	0.00521389	212.866	225.146	140.523	Lower	YZ	0.0061711	212.866	225.146	140.523
	8974	Lower	XZ	0.00531645	192.547	250.508	146.037	Lower	YZ	0.00636099	192.547	250.508	146.037			8974	Lower	XZ	0.00735224	198.185	242.802	147.123	Lower	YZ	0.00471378	198.308	242.953	147.032			8974	Lower	XZ	0.00609431	212.778	225.053	140.69	Lower	YZ	0.00487324	212.778	225.053	140.69
	8975	Lower	XZ	0.00581924	192.59	250.563	146.134	Lower	YZ	0.00485487	192.59	250.563	146.134			8975	Lower	XZ	0.00568853	198.13	242.735	147.134	Lower	YZ	0.00430075	198.407	243.075	146.866			8975	Lower	XZ	0.00536809	212.889	225.171	140.593	Lower	YZ	0.00415766	212.889	225.171	140.593
	8976	Lower	XZ	0.00649433	192.391	250.304	146.499	Lower	YZ	0.00478067	192.391	250.304	146.499			8976	Lower	XZ	0.00602017	197.997	242.572	147.441	Lower	YZ	0.00431842	198.217	242.843	147.045			8976	Lower	XZ	0.00587299	212.862	225.142	140.445	Lower	YZ	0.00399912	212.862	225.142	140.445
	8977	Lower	XZ	0.00628634	192.536	250.493	146.309	Lower	YZ	0.00452261	192.536	250.493	146.309			8977	Lower	XZ	0.00716181	198.327	242.976	147.063	Lower	YZ	0.00382847	198.287	242.928	146.97			8977	Lower	XZ	0.0060232	213	225.288	140.506	Lower	YZ	0.00532542	213	225.288	140.506
	8978	Lower	XZ	0.00512954	192.836	250.884	145.822	Lower	YZ	0.0050748	192.836	250.884	145.822			8978	Lower	XZ	0.00611145	198.308	242.953	147.032	Lower	YZ	0.00382847	198.287	242.928	146.97			8978	Lower	XZ	0.00638292	213.237	225.538	140.117	Lower	YZ	0.00687495	213.237	225.538	140.117
	8979	Lower	XZ	0.00487463	193.184	251.337	145.294	Lower	YZ	0.00441931	193.184	251.337	145.294			8979	Lower	XZ	0.00615291	198.407	243.075	146.866	Lower	YZ	0.00356984	198.212	242.836	147.138			8979	Lower	XZ	0.00653868	213.056	225.347	140.404	Lower	YZ	0.00648093	213.056	225.347	140.404
	8980	Lower	XZ	0.00591625	192.926	251	145.643	Lower	YZ	0.0038579	192.926	251	145.643			8980	Lower	XZ	0.00795798	198.217	242.843	147.045	Lower	YZ	0.00432016	198.147	242.756	147.19			8980	Lower	XZ	0.0064505	213.289	225.594	140.11	Lower	YZ	0.00725436	213.289	225.594	140.11
	8981	Lower	XZ	0.00472465	192.833	250.879	145.662	Lower	YZ	0.00420422	192.833	250.879	145.662			8981	Lower	XZ	0.00659726	198.287	242.928	146.97	Lower	YZ	0.00581067	197.718	242.231	147.771			8981	Lower	XZ	0.00520465	213.307	225.612	139.972	Lower	YZ	0.00702805	213.307	225.612	139.972
	8982	Lower	XZ	0.00472465	192.833	250.879	145.662	Lower	YZ	0.00420422	192.833	250.879	145.662			8982	Lower	XZ	0.00659726	198.287	242.928	146.97	Lower	YZ	0.0040342	197.855	242.399	147.74			8982	Lower	XZ	0.00520465	213.307	225.612	139.972	Lower	YZ	0.00702805	213.307	225.612	139.972
	8983	Lower	XZ	0.00420617	192.624	250.608	146.167	Lower	YZ	0.00482353	192.624	250.608	146.167			8983	Lower	XZ	0.00690201	198.212	242.836	147.138	Lower	YZ	0.00382063	197.652	242.15	148.023			8983	Lower	XZ	0.00594776	212.999	225.287	140.374	Lower	YZ	0.00658441	212.999	225.287	140.374
	8984	Lower	XZ	0.0051127	192.773	250.801	145.78	Lower	YZ	0.00423454	192.773	250.801	145.78			8984	Lower	XZ	0.00619616	198.147	242.756	147.19	Lower	YZ	0.00345208	197.523	241.992	148.195			8984	Lower	XZ	0.00626881	213.48	225.796	139.821	Lower	YZ	0.00527674	213.48	225.796	139.821
	8985	Lower	XZ	0.00641426	192.742	250.761	146.046	Lower	YZ	0.00564491	192.742	250.761	146.046			8985	Lower	XZ	0.00746853	197.718	242.231	147.771	Lower	YZ	0.00407735	197.55	242.025	148.075			8985	Lower	XZ	0.00804962	213.436	225.749	139.86	Lower	YZ	0.00764906	213.436	225.749	139.86
	8986	Lower	XZ	0.00583588	192.588	250.561	146.158	Lower	YZ	0.00425732	192.588	250.561	146.158			8986	Lower	XZ	0.00582724	197.855	242.399	147.74	Lower	YZ	0.00493072	197.415	241.859	148.325			8986	Lower	XZ	0.00511738	213.218	225.518	140.173	Lower	YZ	0.00736467	213.218	225.518	140.173
	8987	Lower	XZ	0.00546122	192.59	250.564	146.137	Lower	YZ	0.00404398	192.59	250.564	146.137			8987	Lower	XZ	0.00718727	197.652	242.15	148.023	Lower	YZ	0.00394915	197.317	241.74	148.585			8987	Lower	XZ	0.00584358	213.391	225.702	139.932	Lower	YZ	0.0063604	213.391	225.702	139.932
	8988	Lower	XZ	0.00426187	192.308	250.196	146.571	Lower	YZ	0.00389401	192.308	250.196	146.571			8988	Lower	XZ	0.00654392	197.523	241.992	148.195	Lower	YZ	0.00518055	197.435	241.884	148.323			8988	Lower	XZ	0.00582736	213.283	225.587	140.044	Lower	YZ	0.00584243	213.283	225.587	140.044
	8989	Lower	XZ	0.00439129	192.273	250.151	146.612	Lower	YZ	0.00602975	192.273	250.151	146.612			8989	Lower	XZ	0.00778278	197.55	242.025	148.075	Lower	YZ	0.00518055	197.435	241.884	148.323			8989	Lower	XZ	0.00585796	213.073	225.365	140.188	Lower	YZ	0.00398542	213.073	225.365	140.188
	8990	Lower	XZ	0.0045635	192.188	250.04	146.767	Lower	YZ	0.00358329	192.188	250.04	146.767			8990	Lower	XZ	0.00751655	197.415	241.859	148.325	Lower	YZ	0.00460001	197.369	241.803	148.37			8990	Lower	XZ	0.00589984	213.22	225.521	140.2	Lower	YZ	0.00616334	213.22	225.521	140.2
	8991	Lower	XZ	0.00492943	192.146	249.985	146.709	Lower	YZ	0.00428314	192.146	249.985	146.709			8991	Lower	XZ	0.00627262	197.317	241.74	148.585	Lower	YZ	0.00385351	197.336	241.763	148.409			8991	Lower	XZ	0.00638242	213.033	225.323	140.504	Lower	YZ	0.00448927	213.033	225.323	140.504
	8992	Lower	XZ	0.00600307	192.096	249.921	146.829	Lower	YZ	0.00499396	192.096	249.921	146.829			8992	Lower	XZ	0.00628051	197.435	241.884	148.323	Lower	YZ	0.00437874	197.053	241.416	148.761			8992	Lower	XZ	0.00587758	212.811	225.088	140.578	Lower	YZ	0.00537757	212.811	225.088	140.578
	8993	Lower	XZ	0.00600307	192.096	249.921	146.829	Lower	YZ	0.00499396	192.096	249.921	146.829			8993	Lower	XZ	0.00628051	197.435	241.884	148.323	Lower	YZ	0.00390567	196.738	241.029	149.279			8993	Lower	XZ	0.00587758	212.811	225.088	140.578	Lower	YZ	0.00537757	212.811	225.088	140.578
	8994	Lower	XZ	0.0059809	192.079	249.899	146.857	Lower	YZ	0.00474704	192.079	249.899	146.857			8994	Lower	XZ	0.00718267	197.369	241.803	148.37	Lower	YZ	0.00488827	196.563	240.816	149.588			8994	Lower	XZ	0.0053177	212.827	225.105	140.622	Lower	YZ	0.00552077	212.827	225.105	140.622
	8995	Lower	XZ	0.00428275	192.216	250.077	146.698	Lower	YZ	0.00507026	192.216	250.077	146.698			8995	Lower	XZ	0.00747758	197.336	241.763	148.409	Lower	YZ	0.00392093	196.725	241.014	149.415			8995	Lower	XZ	0.00581915	212.611	224.876	140.969	Lower	YZ	0.00625383	212.611	224.876	140.969
	8996	Lower	XZ	0.00475153	192.244	250.113	146.554	Lower	YZ	0.00584394	192.244	250.113	146.554			8996	Lower	XZ	0.00704131	197.053	241.416	148.761	Lower	YZ	0.00414294	196.663	240.938	149.341			8996	Lower	XZ	0.00521693	212.452	224.708	141.053	Lower	YZ	0.00446161	212.452	224.708	141.053
	8997	Lower	XZ	0.00432362	192.313	250.204	146.371	Lower	YZ	0.0055985	192.313	250.204	146.371			8997	Lower	XZ	0.00756627	196.738	241.029	149.279	Lower	YZ	0.00377622	197.117	241.494	148.824			8997	Lower	XZ	0.00500982	212.816	225.093	140.805	Lower	YZ	0.00670754	212.816	225.093	140.805
	8998	Lower	XZ	0.00512467	192.283	250.164	146.522	Lower	YZ	0.00433695	192.283	250.164	146.522			8998	Lower	XZ	0.00744895	196.563	240.816	149.588	Lower	YZ	0.0042484	197.167	241.556	148.673			8998	Lower	XZ	0.00451346	212.708	224.979	140.611	Lower	YZ	0.00707462	212.708	224.979	140.611
	8999	Lower	XZ	0.00573582	192.416	250.338	146.488	Lower	YZ	0.00526671	192.416	250.338	146.488			8999	Lower	XZ	0.00723041	196.725	241.014	149.415	Lower	YZ	0.00415232	197.468	241.924	148.322			8999	Lower	XZ	0.00468693	212.652	224.92	140.932	Lower	YZ	0.00781871	212.652	224.92	140.932
	9000	Lower	XZ	0.00535216	192.411	250.331	146.34	Lower	YZ	0.00470765	192.411	250.331	146.34			9000	Lower	XZ	0.00712724	196.663	240.938	149.341	Lower	YZ	0.00415232	197.468	241.924	148.322			9000	Lower	XZ	0.00473937	212.383	224.635	141.178	Lower	YZ	0.00487936	212.383	224.635	141.178
	9001	Lower	XZ	0.00562106	192.596	250.571	146.228	Lower	YZ	0.00418728	192.596	250.571	146.228			9001	Lower	XZ	0.00732071	197.117	241.494	148.824	Lower	YZ	0.00352904	197.612	242.101	148.089			9001	Lower	XZ	0.00524927	212.285	224.531	141.443	Lower	YZ	0.00531989	212.285	224.531	141.443
	9002	Lower	XZ	0.0040264	192.354	250.256	146.448	Lower	YZ	0.00597891	192.354	250.256	146.448			9002	Lower	XZ	0.00768565	197.167	241.556	148.673	Lower	YZ	0.00340877	197.614	242.103	148.015			9002	Lower	XZ	0.00529434	212.361	224.612	141.428	Lower	YZ	0.00685944	212.361	224.612	141.428
	9003	Lower	XZ	0.00464085	192.61	250.589	145.971	Lower	YZ	0.00469793	192.61	250.589	145.971			9003	Lower	XZ	0.00662763	197.468	241.924	148.322	Lower	YZ	0.00344845	198.121	242.724	147.339			9003	Lower	XZ	0.00518778	212.36	224.611	141.366	Lower	YZ	0.00750811	212.36	224.611	141.366
	9004	Lower	XZ	0.00464085	192.61	250.589	145.971	Lower	YZ	0.00469793	192.61	250.589	145.971			9004	Lower	XZ	0.00662763	197.468	241.924	148.322	Lower	YZ	0.00332407	197.969	242.538	147.459			9004	Lower	XZ	0.00518778	212.36	224.611	141.366	Lower	YZ	0.00750811	212.36	224.611	141.366
	9005	Lower	XZ	0.0060669	192.711	250.72	145.976	Lower	YZ	0.00515443	192.711	250.72	145.976			9005	Lower	XZ	0.00679307	197.612	242.101	148.089	Lower	YZ	0.0038579	197.906	242.461	147.469			9005	Lower	XZ	0.00618131	212.406	224.66	141.385	Lower	YZ	0.00592767	212.406	224.66	141.385
	9006	Lower	XZ	0.00626978	192.716	250.727	146.051	Lower	YZ	0.00549674	192.716	250.727	146.051			9006	Lower	XZ	0.00685572	197.614	242.103	148.015	Lower	YZ	0.00375493	197.959	242.525	147.55			9006	Lower	XZ	0.00525086	212.235	224.479	141.449	Lower	YZ	0.00681699	212.235	224.479	141.449
	9007	Lower	XZ	0.0055094	192.777	250.806	145.827	Lower	YZ	0.00566052	192.777	250.806	145.827			9007	Lower	XZ	0.00702299	198.121	242.724	147.339	Lower	YZ	0.00436185	198.099	242.698	147.244			9007	Lower	XZ	0.00830198	212.3	224.548	141.397	Lower	YZ	0.00739795	212.3	224.548	141.397
	9008	Lower	XZ	0.00623279	192.828	250.874	145.83	Lower	YZ	0.00595985	192.828	250.874	145.83			9008	Lower	XZ	0.00606425	197.969	242.538	147.459	Lower	YZ	0.00455593	198.216	242.841	147.199			9008	Lower	XZ	0.00748577	212.504	224.764	141.131	Lower	YZ	0.00380231	212.504	224.764	141.131
	9009	Lower	XZ	0.00426194	192.831	250.877	145.661	Lower	YZ	0.00587435	192.831	250.877	145.661			9009	Lower	XZ	0.00570711	197.906	242.461	147.469	Lower	YZ	0.00419792	198.443	243.119	146.858			9009	Lower	XZ	0.00608174	212.633	224.899	140.982	Lower	YZ	0.00381718	212.633	224.899	140.982
	9010	Lower	XZ	0.00561575	192.648	250.639	146.049	Lower	YZ	0.00719564	192.648	250.639	146.049			9010	Lower	XZ	0.00568527	197.959	242.525	147.55	Lower	YZ	0.00467053	197.941	242.504	147.361			9010	Lower	XZ	0.00541735	212.619	224.885	140.968	Lower	YZ	0.00433739	212.619	224.885	140.968
	9011	Lower	XZ	0.00558284	192.654	250.647	145.971	Lower	YZ	0.0061468	192.654	250.647	145.971			9011	Lower	XZ	0.00530997	198.099	242.698	147.244	Lower	YZ	0.00467053	197.941	242.504	147.361			9011	Lower	XZ	0.00599349	212.377	224.629	141.325	Lower	YZ	0.00316381	212.377	224.629	141.325
	9012	Lower	XZ	0.00564495	192.767	250.794	145.847	Lower	YZ	0.00570718	192.767	250.794	145.847			9012	Lower	XZ	0.00562358	198.216	242.841	147.199	Lower	YZ	0.00439488	198.016	242.595	147.443			9012	Lower	XZ	0.00692101	212.467	224.724	141.264	Lower	YZ	0.00279053	212.467	224.724	141.264
	9013	Lower	XZ	0.00614316	192.519	250.471	146.261	Lower	YZ	0.006554	192.519	250.471	146.261			9013	Lower	XZ	0.00666713	198.443	243.119	146.858	Lower	YZ	0.0047045	197.868	242.415	147.47			9013	Lower	XZ	0.00565317	212.471	224.729	141.057	Lower	YZ	0.00374166	212.471	224.729	141.057
	9014	Lower	XZ	0.00545085	192.706	250.714	146.061	Lower	YZ	0.0060243	192.706	250.714	146.061			9014	Lower	XZ	0.00588673	197.941	242.504	147.361	Lower	YZ	0.00373744	197.996	242.571	147.482			9014	Lower	XZ	0.00612519	212.492	224.75	141.169	Lower	YZ	0.00353121	212.492	224.75	141.169
	9015	Lower	XZ	0.00545085	192.706	250.714	146.061	Lower	YZ	0.0060243	192.706	250.714	146.061			9015	Lower	XZ	0.00588673	197.941	242.504	147.361	Lower	YZ	0.0041823	198.008	242.586	147.502			9015	Lower	XZ	0.00612519	212.492	224.75	141.169	Lower	YZ	0.00353121	212.492	224.75	141.169
	9016	Lower	XZ	0.00558616	192.617	250.599	146.066	Lower	YZ	0.00542181	192.617	250.599	146.066			9016	Lower	XZ	0.00675186	198.016	242.595	147.443	Lower	YZ	0.00327524	198.056	242.645	147.392			9016	Lower	XZ	0.00684585	212.245	224.489	141.43	Lower	YZ	0.00416932	212.245	224.489	141.43
	9017	Lower	XZ	0.00558679	192.443	250.372	146.254	Lower	YZ	0.00647027	192.443	250.372	146.254			9017	Lower	XZ	0.00735013	197.868	242.415	147.47	Lower	YZ	0.00390312	198.322	242.971	147.07			9017	Lower	XZ	0.00722823	212.285	224.532	141.442	Lower	YZ	0.00404261	212.285	224.532	141.442
	9018	Lower	XZ	0.00491479	192.664	250.659	146.078	Lower	YZ	0.00583618	192.664	250.659	146.078			9018	Lower	XZ	0.00712898	197.996	242.571	147.482	Lower	YZ	0.00394876	198.251	242.884	147.014			9018	Lower	XZ	0.00637214	212.536	224.797	141.066	Lower	YZ	0.00342324	212.536	224.797	141.066
	9019	Lower	XZ	0.00644914	192.728	250.742	146.012	Lower	YZ	0.00587958	192.728	250.742	146.012			9019	Lower	XZ	0.00673172	198.008	242.586	147.502	Lower	YZ	0.00398002	198.408	243.076	147			9019	Lower	XZ	0.0051494	212.402	224.655	141.247	Lower	YZ	0.00337985	212.402	224.655	141.247
	9020	Lower	XZ	0.00621656	192.724	250.737	145.919	Lower	YZ	0.00532325	192.724	250.737	145.919			9020	Lower	XZ	0.00707095	198.056	242.645	147.392	Lower	YZ	0.00304927	198.31	242.955	146.999			9020	Lower	XZ	0.00498532	212.658	224.926	141.04	Lower	YZ	0.00349103	212.658	224.926	141.04
	9021	Lower	XZ	0.00555317	192.936	251.013	145.611	Lower	YZ	0.00541057	192.936	251.013	145.611			9021	Lower	XZ	0.00615125	198.322	242.971	147.07	Lower	YZ	0.00331571	198.243	242.874	147.047			9021	Lower	XZ	0.00532149	212.511	224.77	141.018	Lower	YZ	0.00309458	212.511	224.77	141.018
	9022	Lower	XZ	0.00571403	193.13	251.266	145.384	Lower	YZ	0.00615606	193.13	251.266	145.384			9022	Lower	XZ	0.0065828	198.251	242.884	147.014	Lower	YZ	0.00331571	198.243	242.874	147.047			9022	Lower	XZ	0.00541824	212.447	224.703	141.047	Lower	YZ	0.00386399	212.447	224.703	141.047
	9023	Lower	XZ	0.00568967	193.035	251.143	145.498	Lower	YZ	0.00681506	193.035	251.143	145.498			9023	Lower	XZ	0.00498968	198.408	243.076	147	Lower	YZ	0.00315716	198.512	243.204	146.757			9023	Lower	XZ	0.0046085	212.559	224.822	141.104	Lower	YZ	0.0027491	212.559	224.822	141.104
	9024	Lower	XZ	0.00554531	193.034	251.141	145.332	Lower	YZ	0.00659007	193.034	251.141	145.332			9024	Lower	XZ	0.00682196	198.31	242.955	146.999	Lower	YZ	0.00291923	198.389	243.052	146.957			9024	Lower	XZ	0.00551135	212.533	224.794	141.05	Lower	YZ	0.00305174	212.533	224.794	141.05
	9025	Lower	XZ	0.0051155	192.978	251.068	145.566	Lower	YZ	0.00569842	192.978	251.068	145.566			9025	Lower	XZ	0.00692221	198.243	242.874	147.047	Lower	YZ	0.00352916	198.404	243.071	146.899			9025	Lower	XZ	0.00428211	212.662	224.93	140.823	Lower	YZ	0.0038729	212.662	224.93	140.823
	9026	Lower	XZ	0.0051155	192.978	251.068	145.566	Lower	YZ	0.00569842	192.978	251.068	145.566			9026	Lower	XZ	0.00692221	198.243	242.874	147.047	Lower	YZ	0.00309996	198.339	242.992	146.927			9026	Lower	XZ	0.00428211	212.662	224.93	140.823	Lower	YZ	0.0038729	212.662	224.93	140.823
	9027	Lower	XZ	0.00644962	192.943	251.023	145.503	Lower	YZ	0.00650215	192.943	251.023	145.503			9027	Lower	XZ	0.00550404	198.512	243.204	146.757	Lower	YZ	0.00284074	198.628	243.346	146.533			9027	Lower	XZ	0.00415145	212.58	224.844	141.001	Lower	YZ	0.00325309	212.58	224.844	141.001
	9028	Lower	XZ	0.00522013	192.776	250.805	145.864	Lower	YZ	0.00636063	192.776	250.805	145.864			9028	Lower	XZ	0.00608259	198.389	243.052	146.957	Lower	YZ	0.00342237	198.816	243.576	146.352			9028	Lower	XZ	0.00398489	212.623	224.889	141.003	Lower	YZ	0.00411024	212.623	224.889	141.003
	9029	Lower	XZ	0.00514358	192.64	250.628	146.091	Lower	YZ	0.00444242	192.64	250.628	146.091			9029	Lower	XZ	0.00611345	198.404	243.071	146.899	Lower	YZ	0.00365282	198.676	243.404	146.558			9029	Lower	XZ	0.00429402	212.464	224.721	141.175	Lower	YZ	0.00408707	212.464	224.721	141.175
	9030	Lower	XZ	0.00572036	192.558	250.521	146.188	Lower	YZ	0.00500174	192.558	250.521	146.188			9030	Lower	XZ	0.00726557	198.339	242.992	146.927	Lower	YZ	0.00381651	199.072	243.889	145.887			9030	Lower	XZ	0.0034916	212.686	224.955	140.901	Lower	YZ	0.0040015	212.686	224.955	140.901
	9031	Lower	XZ	0.00641098	192.395	250.31	146.549	Lower	YZ	0.00529322	192.395	250.31	146.549			9031	Lower	XZ	0.00718735	198.628	243.346	146.533	Lower	YZ	0.00499953	199.061	243.875	145.877			9031	Lower	XZ	0.00386974	212.069	224.303	141.637	Lower	YZ	0.00354864	212.069	224.303	141.637
	9032	Lower	XZ	0.0061652	192.464	250.399	146.347	Lower	YZ	0.00619949	192.464	250.399	146.347			9032	Lower	XZ	0.00752738	198.816	243.576	146.352	Lower	YZ	0.00432612	199.1	243.924	145.783			9032	Lower	XZ	0.00376911	212.081	224.316	141.665	Lower	YZ	0.00336129	212.081	224.316	141.665
	9033	Lower	XZ	0.0062296	192.4	250.316	146.342	Lower	YZ	0.0051286	192.4	250.316	146.342			9033	Lower	XZ	0.00478893	198.676	243.404	146.558	Lower	YZ	0.00432612	199.1	243.924	145.783			9033	Lower	XZ	0.00393388	212.119	224.356	141.633	Lower	YZ	0.00395872	212.119	224.356	141.633
	9034	Lower	XZ	0.00425597	192.402	250.319	146.454	Lower	YZ	0.00501298	192.402	250.319	146.454			9034	Lower	XZ	0.0072535	199.072	243.889	145.887	Lower	YZ	0.00466703	199.309	244.18	145.56			9034	Lower	XZ	0.00435327	211.957	224.184	141.915	Lower	YZ	0.00402501	211.957	224.184	141.915
[truncated: 5,549 more rows]

## Sheet: box size_beam beta_V2476_dist
Box1	Frame	X-dim	Y-dim	Z-dim	arm1 angle 𝜷	arm2 angle 𝜷	arm3 angle 𝜷	arm1_V2476(Å)	arm2_V2476(Å)	arm3_V2476(Å)			Box2	Frame	X-dim	Y-dim	Z-dim	arm1 angle 𝜷	arm2 angle 𝜷	arm3 angle 𝜷	arm1_V2476(Å)	arm2_V2476(Å)	arm3_V2476(Å)			Box3	Frame	X-dim	Y-dim	Z-dim	arm1 angle 𝜷	arm2 angle 𝜷	arm3 angle 𝜷	arm1_V2476(Å)	arm2_V2476(Å)	arm3_V2476(Å)
[truncated: 6,250 more rows]

[truncated: 6 more sheets: System Details, Conductance, CG parameters lipids, intersubunit_distance, TransitionIon_Z_cord, PoreRadiusPlot]
